# Supplementary material for: RIBAP: a comprehensive bacterial core genome annotation pipeline for pangenome calculation beyond the species level
Source: Genome Biol. 2024 Jul 1;25:170. doi: 10.1186/s13059-024-03312-9 (PMC11218241; doi:10.1186/s13059-024-03312-9)
Supplement: Supplementary file 3 — Additional file 3: Table S2. This file (.xlsx) provides pairwise POCP values for all bacteria data sets. [file 13059_2024_3312_MOESM3_ESM.xlsx]

## Sheet: Brucella
ID	Brucella_abortus_104M_strain_104M_full_genome_RENAMED	Brucella_abortus_2308_strain_2308_full_genome_RENAMED	Brucella_abortus_A13334_strain_A13334_full_genome_RENAMED	Brucella_abortus_S19_strain_S19_full_genome_RENAMED	Brucella_abortus_bv._1_str._9-941_strain_9-941_full_genome_RENAMED	Brucella_abortus_bv._2_str._86_8_59_strain_86_8_59_full_genome_RENAMED	Brucella_abortus_bv._6_str._870_strain_870_full_genome_RENAMED	Brucella_abortus_bv._9_str._C68_strain_C68_full_genome_RENAMED	Brucella_abortus_strain_63_75_full_genome_RENAMED	Brucella_abortus_strain_BAB8416_full_genome_RENAMED	Brucella_abortus_strain_BDW_full_genome_RENAMED	Brucella_abortus_strain_BER_full_genome_RENAMED	Brucella_abortus_strain_BFY_full_genome_RENAMED	Brucella_abortus_strain_NCTC_10505_full_genome_RENAMED	Brucella_canis_ATCC_23365__full_genome_RENAMED	Brucella_canis_HSK_A52141_strain_A52141_full_genome_RENAMED	Brucella_canis_strain_2009004498_full_genome_RENAMED	Brucella_canis_strain_2010009751_full_genome_RENAMED	Brucella_canis_strain_RM6_66_full_genome_RENAMED	Brucella_canis_strain_SVA13_full_genome_RENAMED	Brucella_ceti_TE10759-12_strain_TE10759-12_full_genome_RENAMED	Brucella_ceti_TE28753-12_strain_TE28753-12_full_genome_RENAMED	Brucella_melitensis_ATCC_23457_strain_ATCC_23457_full_genome_RENAMED	Brucella_melitensis_M28_strain_M28_full_genome_RENAMED	Brucella_melitensis_M5-90_strain_M5-90_full_genome_RENAMED	Brucella_melitensis_NI_strain_NI_full_genome_RENAMED	Brucella_melitensis_bv._1_str._16M_strain_16M_full_genome_RENAMED	Brucella_melitensis_bv._3_str._Ether_strain_ether_full_genome_RENAMED	Brucella_melitensis_strain_2008724259_full_genome_RENAMED	Brucella_melitensis_strain_20236_full_genome_RENAMED	Brucella_melitensis_strain_BwIM_AFG_63_full_genome_RENAMED	Brucella_melitensis_strain_BwIM_IRN_37_full_genome_RENAMED	Brucella_melitensis_strain_BwIM_IRQ_32_full_genome_RENAMED	Brucella_melitensis_strain_BwIM_ITA_45_full_genome_RENAMED	Brucella_melitensis_strain_BwIM_ITA_55_full_genome_RENAMED	Brucella_melitensis_strain_BwIM_SAU_09_full_genome_RENAMED	Brucella_melitensis_strain_BwIM_SYR_04_full_genome_RENAMED	Brucella_melitensis_strain_BwIM_SYR_26_full_genome_RENAMED	Brucella_melitensis_strain_BwIM_TKM_56_full_genome_RENAMED	Brucella_melitensis_strain_BwIM_TUR_03_full_genome_RENAMED	Brucella_melitensis_strain_BwIM_TUR_17_full_genome_RENAMED	Brucella_melitensis_strain_BwIM_TUR_19_full_genome_RENAMED	Brucella_melitensis_strain_BwIM_TUR_39_full_genome_RENAMED	Brucella_melitensis_strain_BwIM_TUR_59_full_genome_RENAMED	Brucella_melitensis_strain_C-573_full_genome_RENAMED	Brucella_melitensis_strain_QY1_full_genome_RENAMED	Brucella_microti_CCM_4915_strain_CCM_4915_full_genome_RENAMED	Brucella_ovis_ATCC_25840_strain_ATCC_25840_full_genome_RENAMED	Brucella_pinnipedialis_B2_94_strain_B2_94_full_genome_RENAMED
Brucella_abortus_104M_strain_104M_full_genome_RENAMED	100	99.3912	99.5364	99.5521	99.696	99.6001	99.3916	99.5185	99.5183	99.3414	99.5847	99.0876	99.0708	99.4715	97.2071	96.757	97.125	96.7081	97.1121	97.2227	97.5633	95.3621	98.2945	98.2484	98.0913	98.084	98.0677	98.0567	98.1517	98.2638	98.2624	98.4064	98.374	98.0414	98.1349	98.3575	98.3889	98.3586	98.3102	98.4048	98.453	98.3264	98.3902	98.3575	97.9517	97.7503	97.3286	96.4517	97.3821
Brucella_abortus_2308_strain_2308_full_genome_RENAMED	99.3912	100	99.6001	99.5839	99.6478	99.5519	99.0868	99.2451	99.1806	99.1641	99.5046	98.8627	98.8458	99.1667	96.9965	96.545	96.9142	96.5283	96.9016	96.9639	97.4013	95.2246	98.0383	97.9605	97.8354	97.8431	97.8428	97.8483	97.9114	98.0077	98.038	98.1343	98.1656	97.8649	97.9582	98.1331	98.1484	98.0864	98.0539	98.1484	98.1807	98.0542	98.1021	98.1012	97.7121	97.5269	97.1337	96.2285	97.2069
Brucella_abortus_A13334_strain_A13334_full_genome_RENAMED	99.5364	99.6001	100	99.7285	99.7764	99.6806	99.3926	99.3429	99.3748	99.2943	99.7289	99.1529	99.1203	99.3604	97.1635	96.73	97.0654	96.6651	97.0687	97.163	97.6152	95.4736	98.2177	98.1399	98.0149	98.0073	98.023	97.9962	98.0274	98.1552	98.2174	98.3134	98.3129	97.965	98.0583	98.2805	98.2959	98.2657	98.2015	98.2959	98.328	98.2336	98.2813	98.2487	97.8916	97.6906	97.2526	96.41	97.3547
Brucella_abortus_S19_strain_S19_full_genome_RENAMED	99.5521	99.5839	99.7285	100	99.7922	99.7283	99.2482	99.3586	99.3904	99.3099	99.617	98.9925	99.0077	99.392	97.0815	96.6151	97.0154	96.6145	96.9867	97.097	97.5016	95.2915	98.1688	98.1228	98.0296	98.022	97.9738	97.9949	98.0739	98.17	98.2004	98.2964	98.2959	97.9637	98.057	98.2635	98.3108	98.2805	98.1844	98.3108	98.311	98.2484	98.2643	98.2635	97.8902	97.6891	97.2347	96.329	97.2585
Brucella_abortus_bv._1_str._9-941_strain_9-941_full_genome_RENAMED	99.696	99.6478	99.7764	99.7922	100	99.8402	99.392	99.5188	99.5026	99.39	99.7606	99.0881	99.0714	99.4878	97.1768	96.7269	97.0947	96.7102	97.0819	97.1763	97.5809	95.4246	98.2478	98.1859	98.0607	98.0852	98.0689	98.0579	98.1529	98.2171	98.2476	98.3437	98.3591	98.0586	98.152	98.3426	98.3421	98.2959	98.2635	98.3421	98.3742	98.2638	98.3116	98.2948	97.9372	97.7676	97.3142	96.4381	97.3838
Brucella_abortus_bv._2_str._86_8_59_strain_86_8_59_full_genome_RENAMED	99.6001	99.5519	99.6806	99.7283	99.8402	100	99.2962	99.4227	99.4386	99.3099	99.6649	98.9925	99.0077	99.424	97.0975	96.6473	97.0475	96.6307	97.0027	97.097	97.5496	95.3513	98.2325	98.1705	98.0772	98.0858	97.9898	98.0108	98.0898	98.2336	98.2641	98.3442	98.2959	98.0433	98.1366	98.3272	98.3108	98.3283	98.2481	98.3745	98.311	98.2325	98.3121	98.3272	97.9537	97.7841	97.2669	96.3605	97.2901
Brucella_abortus_bv._6_str._870_strain_870_full_genome_RENAMED	99.3916	99.0868	99.3926	99.2482	99.392	99.2962	100	99.6308	99.6468	99.4217	99.3452	99.0555	99.0388	99.7277	97.0305	96.5957	96.9643	96.579	96.9357	97.0461	97.4511	95.3022	98.0873	97.9936	97.8845	97.9084	97.924	97.8974	97.9446	98.0726	98.087	98.1673	98.1827	97.8662	97.9595	98.1502	98.1656	98.1195	98.0711	98.1656	98.1978	98.0873	98.1352	98.1183	97.7453	97.5127	97.1194	96.3255	97.1929
Brucella_abortus_bv._9_str._C68_strain_C68_full_genome_RENAMED	99.5185	99.2451	99.3429	99.3586	99.5188	99.4227	99.6308	100	99.8068	99.5974	99.3755	99.021	99.0042	99.7592	97.1677	96.6516	97.0531	96.6996	97.0404	97.1028	97.4767	95.3209	98.2103	98.1641	98.0545	98.0471	97.9987	98.0038	98.147	98.2114	98.242	98.3384	98.3379	98.0364	98.0981	98.3373	98.3528	98.2585	98.226	98.3528	98.385	98.2582	98.3062	98.3054	97.9306	97.6811	97.3056	96.4427	97.3281
Brucella_abortus_strain_63_75_full_genome_RENAMED	99.5183	99.1806	99.3748	99.3904	99.5026	99.4386	99.6468	99.8068	100	99.5006	99.3593	99.0207	99.036	99.743	97.1185	96.6343	97.0683	96.6499	97.0233	97.1341	97.4759	95.2895	98.1937	98.1476	98.0699	98.0464	97.9821	97.9872	98.0984	98.1949	98.2254	98.3059	98.3213	97.9559	98.0496	98.2888	98.3203	98.2899	98.2094	98.3203	98.3205	98.2577	98.2737	98.2728	97.914	97.6644	97.2402	96.3625	97.2956
Brucella_abortus_strain_BAB8416_full_genome_RENAMED	99.3414	99.1641	99.2943	99.3099	99.39	99.3099	99.4217	99.5974	99.5006	100	99.3429	98.9239	98.9069	99.534	97.1493	96.6327	97.0346	96.6807	97.0541	97.1166	97.4264	95.2874	98.1929	98.1467	98.037	97.9494	98.0131	98.0182	98.1455	98.226	98.1926	98.2891	98.2885	98.0508	98.0486	98.256	98.2714	98.2091	98.2086	98.2714	98.3357	98.2089	98.2568	98.256	97.8812	97.6315	97.255	96.3766	97.3259
Brucella_abortus_strain_BDW_full_genome_RENAMED	99.5847	99.5046	99.7289	99.617	99.7606	99.6649	99.3452	99.3755	99.3593	99.3429	100	99.0578	99.073	99.3929	97.1497	96.7327	96.9877	96.6838	97.0551	97.1493	97.6171	95.3874	98.2032	98.1414	97.9848	98.0408	98.0086	98.0137	98.1084	98.1726	98.2347	98.3148	98.3302	98.0302	98.0757	98.2978	98.3132	98.2671	98.2188	98.3132	98.3453	98.235	98.2827	98.266	97.8932	97.7082	97.319	96.4128	97.3883
Brucella_abortus_strain_BER_full_genome_RENAMED	99.0876	98.8627	99.1529	98.9925	99.0881	98.9925	99.0555	99.021	99.0207	98.9239	99.0578	100	99.8078	99.0232	97.2396	96.7575	97.0933	96.6763	97.1447	97.2392	97.6439	95.4675	98.2151	98.1054	98.028	97.9566	98.0201	98.0092	98.0723	98.1207	98.1989	98.2632	98.2627	97.9303	98.0555	98.2621	98.2297	98.2314	98.183	98.3094	98.2937	98.2151	98.247	98.2143	97.8727	97.7507	97.3451	96.3892	97.3983
Brucella_abortus_strain_BFY_full_genome_RENAMED	99.0708	98.8458	99.1203	99.0077	99.0714	99.0077	99.0388	99.0042	99.036	98.9069	99.073	99.8078	100	99.0545	97.1892	96.7711	97.1392	96.6575	97.0942	97.1727	97.658	95.4042	98.2137	98.1039	98.0423	97.9709	98.0345	98.0077	98.1346	98.1511	98.2294	98.2299	98.2613	97.9605	98.0858	98.2607	98.2602	98.2618	98.1815	98.34	98.2605	98.2456	98.2297	98.2448	97.871	97.7806	97.343	96.339	97.412
Brucella_abortus_strain_NCTC_10505_full_genome_RENAMED	99.4715	99.1667	99.3604	99.392	99.4878	99.424	99.7277	99.7592	99.743	99.534	99.3929	99.0232	99.0545	100	97.0777	96.5784	97.0116	96.6263	96.9507	97.0772	97.4343	95.2559	98.1027	98.0886	98.0111	97.9875	97.9233	97.9605	98.0714	98.1836	98.1981	98.2624	98.2299	97.9611	98.0226	98.2294	98.2767	98.2146	98.1183	98.2767	98.277	98.2143	98.2302	98.2294	97.8558	97.6387	97.2473	96.3874	97.2709
Brucella_canis_ATCC_23365__full_genome_RENAMED	97.2071	96.9965	97.1635	97.0815	97.1768	97.0975	97.0305	97.1677	97.1185	97.1493	97.1497	97.2396	97.1892	97.0777	100	99.3044	99.7585	99.3367	99.8392	99.7425	97.3963	95.2759	97.667	97.6852	97.5602	97.3907	97.5344	97.381	97.524	97.7164	97.6666	97.6993	97.7625	97.3819	97.4429	97.7618	97.7451	97.6674	97.7146	97.7771	97.7934	97.667	97.7469	97.7138	97.4212	97.2363	98.7415	96.1581	97.2332
Brucella_canis_HSK_A52141_strain_A52141_full_genome_RENAMED	96.757	96.545	96.73	96.6151	96.7269	96.6473	96.5957	96.6516	96.6343	96.6327	96.7327	96.7575	96.7711	96.5784	99.3044	100	99.1421	99.7073	99.2401	99.2396	96.979	94.7408	97.2374	97.1919	97.0508	96.8463	97.0389	96.9342	97.0456	97.2071	97.1406	97.1736	97.2691	96.871	96.9478	97.2361	97.2191	97.1736	97.2209	97.2512	97.2678	97.141	97.2053	97.1879	96.864	96.7593	98.2485	95.5983	96.7583
Brucella_canis_strain_2009004498_full_genome_RENAMED	97.125	96.9142	97.0654	97.0154	97.0947	97.0475	96.9643	97.0531	97.0683	97.0346	96.9877	97.0933	97.1392	97.0116	99.7585	99.1421	100	99.2067	99.6942	99.5813	97.2821	95.1381	97.5536	97.5399	97.4469	97.2609	97.4688	97.3314	97.4744	97.6031	97.5532	97.554	97.6491	97.3003	97.3933	97.6164	97.6316	97.5859	97.6012	97.6636	97.648	97.5536	97.6015	97.6004	97.2921	97.1392	98.5631	96.0133	97.1207
Brucella_canis_strain_2010009751_full_genome_RENAMED	96.7081	96.5283	96.6651	96.6145	96.7102	96.6307	96.579	96.6996	96.6499	96.6807	96.6838	96.6763	96.6575	96.6263	99.3367	99.7073	99.2067	100	99.337	99.2718	96.9139	94.7249	97.1727	97.1915	97.0503	96.878	97.0546	96.9016	97.0451	97.2387	97.1722	97.2374	97.3008	96.9668	96.9794	97.2678	97.2508	97.2053	97.2204	97.283	97.2673	97.2048	97.2691	97.2517	96.9115	96.7108	98.2157	95.6135	96.8214
Brucella_canis_strain_RM6_66_full_genome_RENAMED	97.1121	96.9016	97.0687	96.9867	97.0819	97.0027	96.9357	97.0404	97.0233	97.0541	97.0551	97.1447	97.0942	96.9507	99.8392	99.2401	99.6942	99.337	100	99.7104	97.3655	95.2331	97.6042	97.5906	97.4657	97.264	97.5516	97.3184	97.4293	97.6217	97.5399	97.6046	97.6997	97.3193	97.3802	97.635	97.6183	97.6046	97.6518	97.6503	97.6666	97.5723	97.6521	97.619	97.327	97.1107	98.6131	96.0335	97.1871
Brucella_canis_strain_SVA13_full_genome_RENAMED	97.2227	96.9639	97.163	97.097	97.1763	97.097	97.0461	97.1028	97.1341	97.1166	97.1493	97.2392	97.1727	97.0772	99.7425	99.2396	99.5813	99.2718	99.7104	100	97.3477	95.2002	97.6346	97.6369	97.496	97.2943	97.486	97.3167	97.4277	97.6521	97.5703	97.651	97.7302	97.3176	97.3785	97.6655	97.6488	97.651	97.6822	97.6807	97.6971	97.6187	97.6826	97.6495	97.3412	97.1406	98.6606	95.9836	97.1695
Brucella_ceti_TE10759-12_strain_TE10759-12_full_genome_RENAMED	97.5633	97.4013	97.6152	97.5016	97.5809	97.5496	97.4511	97.4767	97.4759	97.4264	97.6171	97.6439	97.658	97.4343	97.3963	96.979	97.2821	96.9139	97.3655	97.3477	100	97.3487	98.1168	98.0708	97.9774	98.2254	98.433	97.9585	97.9898	98.0861	98.1006	98.0852	98.1484	97.8795	97.9569	98.1638	98.1313	98.1171	98.0686	98.1792	98.1316	98.0849	98.0849	98.1159	97.806	97.6206	97.4863	96.763	97.7104
Brucella_ceti_TE28753-12_strain_TE28753-12_full_genome_RENAMED	95.3621	95.2246	95.4736	95.2915	95.4246	95.3513	95.3022	95.3209	95.2895	95.2874	95.3874	95.4675	95.4042	95.2559	95.2759	94.7408	95.1381	94.7249	95.2331	95.2002	97.3487	100	95.739	95.7428	95.658	95.9409	96.1493	95.682	95.6062	95.7415	95.7532	95.7992	95.8575	95.6088	95.6787	95.8563	95.8103	95.7992	95.7532	95.8551	95.8408	95.7688	95.7986	95.7967	95.6651	95.2296	95.1894	94.3059	95.4271
Brucella_melitensis_ATCC_23457_strain_ATCC_23457_full_genome_RENAMED	98.2945	98.0383	98.2177	98.1688	98.2478	98.2325	98.0873	98.2103	98.1937	98.1929	98.2032	98.2151	98.2137	98.1027	97.667	97.2374	97.5536	97.1727	97.6042	97.6346	98.1168	95.739	100	99.7146	99.5883	99.3642	99.1256	99.0644	99.1751	99.7146	99.6985	99.6827	99.6985	99.0805	99.1271	99.746	99.6506	99.7144	99.7619	99.73	99.6666	99.635	99.7144	99.746	99.4625	99.1956	97.5649	96.8284	97.8019
Brucella_melitensis_M28_strain_M28_full_genome_RENAMED	98.2484	97.9605	98.1399	98.1228	98.1859	98.1705	97.9936	98.1641	98.1476	98.1467	98.1414	98.1054	98.1039	98.0886	97.6852	97.1919	97.5399	97.1915	97.5906	97.6369	98.0708	95.7428	99.7146	100	99.7311	99.3489	99.0629	99.0336	99.1442	99.7782	99.667	99.6513	99.667	99.0814	99.0962	99.7145	99.6192	99.6513	99.6987	99.6986	99.6352	99.6671	99.6829	99.7145	99.463	99.2436	97.5672	96.8314	97.7725
Brucella_melitensis_M5-90_strain_M5-90_full_genome_RENAMED	98.0913	97.8354	98.0149	98.0296	98.0607	98.0772	97.8845	98.0545	98.0699	98.037	97.9848	98.028	98.0423	98.0111	97.5602	97.0508	97.4469	97.0503	97.4657	97.496	97.9774	95.658	99.5883	99.7311	100	99.2227	98.9211	98.9397	99.0818	99.6518	99.5724	99.5567	99.509	98.94	98.9547	99.6198	99.5246	99.5567	99.5724	99.6355	99.5405	99.6041	99.5566	99.5881	99.3532	99.1343	97.442	96.7252	97.681
Brucella_melitensis_NI_strain_NI_full_genome_RENAMED	98.084	97.8431	98.0073	98.022	98.0852	98.0858	97.9084	98.0471	98.0464	97.9494	98.0408	97.9566	97.9709	97.9875	97.3907	96.8463	97.2609	96.878	97.264	97.2943	98.2254	95.9409	99.3642	99.3489	99.2227	100	99.14	98.7133	98.8559	99.3963	99.4595	99.3643	99.3641	98.7772	98.8553	99.4434	99.3796	99.4278	99.3959	99.4591	99.332	99.3165	99.4278	99.4434	99.1766	98.9414	97.3519	96.6342	97.5464
Brucella_melitensis_bv._1_str._16M_strain_16M_full_genome_RENAMED	98.0677	97.8428	98.023	97.9738	98.0689	97.9898	97.924	97.9987	97.9821	98.0131	98.0086	98.0201	98.0345	97.9233	97.5344	97.0389	97.4688	97.0546	97.5516	97.486	98.433	96.1493	99.1256	99.0629	98.9211	99.14	100	98.8719	98.9193	99.1103	99.0142	99.078	99.1891	98.8723	98.9346	99.1093	99.0931	99.078	99.1096	99.1249	99.125	99.0302	99.1097	99.1093	98.7963	98.5619	97.5441	96.6966	97.782
Brucella_melitensis_bv._3_str._Ether_strain_ether_full_genome_RENAMED	98.0567	97.8483	97.9962	97.9949	98.0579	98.0108	97.8974	98.0038	97.9872	98.0182	98.0137	98.0092	98.0077	97.9605	97.381	96.9342	97.3314	96.9016	97.3184	97.3167	97.9585	95.682	99.0644	99.0336	98.9397	98.7133	98.8719	100	99.5244	99.0491	99.0801	99.0328	99.1435	99.3663	99.5242	99.0957	99.0954	99.0645	99.1118	99.0954	99.1114	98.9851	99.0644	99.0639	98.7678	98.6129	97.5184	96.6421	97.6149
Brucella_melitensis_strain_2008724259_full_genome_RENAMED	98.1517	97.9114	98.0274	98.0739	98.1529	98.0898	97.9446	98.147	98.0984	98.1455	98.1084	98.0723	98.1346	98.0714	97.524	97.0456	97.4744	97.0451	97.4293	97.4277	97.9898	95.6062	99.1751	99.1442	99.0818	98.8559	98.9193	99.5244	100	99.1915	99.1909	99.1753	99.1909	99.5087	99.6034	99.2382	99.2697	99.1753	99.1909	99.2697	99.254	99.1593	99.2069	99.2382	98.8938	98.7543	97.6297	96.7666	97.8339
Brucella_melitensis_strain_20236_full_genome_RENAMED	98.2638	98.0077	98.1552	98.17	98.2171	98.2336	98.0726	98.2114	98.1949	98.226	98.1726	98.1207	98.1511	98.1836	97.7164	97.2071	97.6031	97.2387	97.6217	97.6521	98.0861	95.7415	99.7146	99.7782	99.6518	99.3963	99.1103	99.0491	99.1915	100	99.7304	99.6829	99.6669	99.097	99.1118	99.7462	99.6826	99.7146	99.7304	99.7619	99.6668	99.6353	99.7146	99.7779	99.4945	99.3064	97.6305	96.8147	97.8346
Brucella_melitensis_strain_BwIM_AFG_63_full_genome_RENAMED	98.2624	98.038	98.2174	98.2004	98.2476	98.2641	98.087	98.242	98.2254	98.1926	98.2347	98.1989	98.2294	98.1981	97.6666	97.1406	97.5532	97.1722	97.5399	97.5703	98.1006	95.7532	99.6985	99.667	99.5724	99.4595	99.0142	99.0801	99.1909	99.7304	100	99.7144	99.6984	99.1121	99.1587	99.8253	99.7141	99.7778	99.7302	99.8412	99.6983	99.6667	99.7619	99.7936	99.5099	99.2428	97.6286	96.8436	97.8015
Brucella_melitensis_strain_BwIM_IRN_37_full_genome_RENAMED	98.4064	98.1343	98.3134	98.2964	98.3437	98.3442	98.1673	98.3384	98.3059	98.2891	98.3148	98.2632	98.2299	98.2624	97.6993	97.1736	97.554	97.2374	97.6046	97.651	98.0852	95.7992	99.6827	99.6513	99.5567	99.3643	99.078	99.0328	99.1753	99.6829	99.7144	100	99.7937	99.1758	99.1907	99.8095	99.8095	99.8414	99.7302	99.8253	99.8571	99.762	99.7779	99.7778	99.4468	99.1484	97.6293	96.8603	97.8179
Brucella_melitensis_strain_BwIM_IRQ_32_full_genome_RENAMED	98.374	98.1656	98.3129	98.2959	98.3591	98.2959	98.1827	98.3379	98.3213	98.2885	98.3302	98.2627	98.2613	98.2299	97.7625	97.2691	97.6491	97.3008	97.6997	97.7302	98.1484	95.8575	99.6985	99.667	99.509	99.3641	99.1891	99.1435	99.1909	99.6669	99.6984	99.7937	100	99.1914	99.2381	99.7618	99.8253	99.8255	99.7778	99.7459	99.8094	99.7461	99.7619	99.7301	99.4308	99.1166	97.6927	96.8907	97.8172
Brucella_melitensis_strain_BwIM_ITA_45_full_genome_RENAMED	98.0414	97.8649	97.965	97.9637	98.0586	98.0433	97.8662	98.0364	97.9559	98.0508	98.0302	97.9303	97.9605	97.9611	97.3819	96.871	97.3003	96.9668	97.3193	97.3176	97.8795	95.6088	99.0805	99.0814	98.94	98.7772	98.8723	99.3663	99.5087	99.097	99.1121	99.1758	99.1914	100	99.7463	99.1753	99.1274	99.1758	99.1438	99.2067	99.1275	99.0647	99.2391	99.207	98.8155	98.5975	97.4552	96.6431	97.6941
Brucella_melitensis_strain_BwIM_ITA_55_full_genome_RENAMED	98.1349	97.9582	98.0583	98.057	98.152	98.1366	97.9595	98.0981	98.0496	98.0486	98.0757	98.0555	98.0858	98.0226	97.4429	96.9478	97.3933	96.9794	97.3802	97.3785	97.9569	95.6787	99.1271	99.0962	98.9547	98.8553	98.9346	99.5242	99.6034	99.1118	99.1587	99.1907	99.2381	99.7463	100	99.222	99.1741	99.2225	99.1905	99.2535	99.1742	99.0795	99.2541	99.222	98.83	98.6591	97.5164	96.7023	97.7387
Brucella_melitensis_strain_BwIM_SAU_09_full_genome_RENAMED	98.3575	98.1331	98.2805	98.2635	98.3426	98.3272	98.1502	98.3373	98.2888	98.256	98.2978	98.2621	98.2607	98.2294	97.7618	97.2361	97.6164	97.2678	97.635	97.6655	98.1638	95.8563	99.746	99.7145	99.6198	99.4434	99.1093	99.0957	99.2382	99.7462	99.8253	99.8095	99.7618	99.1753	99.222	100	99.7776	99.7778	99.7777	99.8888	99.7935	99.6984	99.8095	99.8094	99.5255	99.2583	97.6599	96.9369	97.8951
Brucella_melitensis_strain_BwIM_SYR_04_full_genome_RENAMED	98.3889	98.1484	98.2959	98.3108	98.3421	98.3108	98.1656	98.3528	98.3203	98.2714	98.3132	98.2297	98.2602	98.2767	97.7451	97.2191	97.6316	97.2508	97.6183	97.6488	98.1313	95.8103	99.6506	99.6192	99.5246	99.3796	99.0931	99.0954	99.2697	99.6826	99.7141	99.8095	99.8253	99.1274	99.1741	99.7776	100	99.8095	99.6982	99.8252	99.857	99.7936	99.7459	99.7776	99.4938	99.1634	97.6752	96.8573	97.8001
Brucella_melitensis_strain_BwIM_SYR_26_full_genome_RENAMED	98.3586	98.0864	98.2657	98.2805	98.2959	98.3283	98.1195	98.2585	98.2899	98.2091	98.2671	98.2314	98.2618	98.2146	97.6674	97.1736	97.5859	97.2053	97.6046	97.651	98.1171	95.7992	99.7144	99.6513	99.5567	99.4278	99.078	99.0645	99.1753	99.7146	99.7778	99.8414	99.8255	99.1758	99.2225	99.7778	99.8095	100	99.762	99.8253	99.7936	99.7937	99.7779	99.8095	99.4784	99.1957	97.6614	96.7975	97.7865
Brucella_melitensis_strain_BwIM_TKM_56_full_genome_RENAMED	98.3102	98.0539	98.2015	98.1844	98.2635	98.2481	98.0711	98.226	98.2094	98.2086	98.2188	98.183	98.1815	98.1183	97.7146	97.2209	97.6012	97.2204	97.6518	97.6822	98.0686	95.7532	99.7619	99.6987	99.5724	99.3959	99.1096	99.1118	99.1909	99.7304	99.7302	99.7302	99.7778	99.1438	99.1905	99.7777	99.6982	99.762	100	99.7776	99.7141	99.6191	99.7937	99.7618	99.5099	99.2112	97.6126	96.8279	97.8486
Brucella_melitensis_strain_BwIM_TUR_03_full_genome_RENAMED	98.4048	98.1484	98.2959	98.3108	98.3421	98.3745	98.1656	98.3528	98.3203	98.2714	98.3132	98.3094	98.34	98.2767	97.7771	97.2512	97.6636	97.283	97.6503	97.6807	98.1792	95.8551	99.73	99.6986	99.6355	99.4591	99.1249	99.0954	99.2697	99.7619	99.8412	99.8253	99.7459	99.2067	99.2535	99.8888	99.8252	99.8253	99.7776	100	99.8093	99.7459	99.8253	99.857	99.5254	99.2739	97.7072	96.9045	97.863
Brucella_melitensis_strain_BwIM_TUR_17_full_genome_RENAMED	98.453	98.1807	98.328	98.311	98.3742	98.311	98.1978	98.385	98.3205	98.3357	98.3453	98.2937	98.2605	98.277	97.7934	97.2678	97.648	97.2673	97.6666	97.6971	98.1316	95.8408	99.6666	99.6352	99.5405	99.332	99.125	99.1114	99.254	99.6668	99.6983	99.8571	99.8094	99.1275	99.1742	99.7935	99.857	99.7936	99.7141	99.8093	100	99.7777	99.7301	99.7299	99.3989	99.1793	97.6916	96.9049	97.8633
Brucella_melitensis_strain_BwIM_TUR_19_full_genome_RENAMED	98.3264	98.0542	98.2336	98.2484	98.2638	98.2325	98.0873	98.2582	98.2577	98.2089	98.235	98.2151	98.2456	98.2143	97.667	97.141	97.5536	97.2048	97.5723	97.6187	98.0849	95.7688	99.635	99.6671	99.6041	99.3165	99.0302	98.9851	99.1593	99.6353	99.6667	99.762	99.7461	99.0647	99.0795	99.6984	99.7936	99.7937	99.6191	99.7459	99.7777	100	99.6668	99.7301	99.3993	99.1167	97.629	96.797	97.7705
Brucella_melitensis_strain_BwIM_TUR_39_full_genome_RENAMED	98.3902	98.1021	98.2813	98.2643	98.3116	98.3121	98.1352	98.3062	98.2737	98.2568	98.2827	98.247	98.2297	98.2302	97.7469	97.2053	97.6015	97.2691	97.6521	97.6826	98.0849	95.7986	99.7144	99.6829	99.5566	99.4278	99.1097	99.0644	99.2069	99.7146	99.7619	99.7779	99.7619	99.2391	99.2541	99.8095	99.7459	99.7779	99.7937	99.8253	99.7301	99.6668	100	99.873	99.4942	99.164	97.661	96.8598	97.8333
Brucella_melitensis_strain_BwIM_TUR_59_full_genome_RENAMED	98.3575	98.1012	98.2487	98.2635	98.2948	98.3272	98.1183	98.3054	98.2728	98.256	98.266	98.2143	98.2448	98.2294	97.7138	97.1879	97.6004	97.2517	97.619	97.6495	98.1159	95.7967	99.746	99.7145	99.5881	99.4434	99.1093	99.0639	99.2382	99.7779	99.7936	99.7778	99.7301	99.207	99.222	99.8094	99.7776	99.8095	99.7618	99.857	99.7299	99.7301	99.873	100	99.5414	99.2268	97.6759	96.8583	97.8322
Brucella_melitensis_strain_C-573_full_genome_RENAMED	97.9517	97.7121	97.8916	97.8902	97.9372	97.9537	97.7453	97.9306	97.914	97.8812	97.8932	97.8727	97.871	97.8558	97.4212	96.864	97.2921	96.9115	97.327	97.3412	97.806	95.6651	99.4625	99.463	99.3532	99.1766	98.7963	98.7678	98.8938	99.4945	99.5099	99.4468	99.4308	98.8155	98.83	99.5255	99.4938	99.4784	99.5099	99.5254	99.3989	99.3993	99.4942	99.5414	100	98.9943	97.2869	96.6057	97.5285
Brucella_melitensis_strain_QY1_full_genome_RENAMED	97.7503	97.5269	97.6906	97.6891	97.7676	97.7841	97.5127	97.6811	97.6644	97.6315	97.7082	97.7507	97.7806	97.6387	97.2363	96.7593	97.1392	96.7108	97.1107	97.1406	97.6206	95.2296	99.1956	99.2436	99.1343	98.9414	98.5619	98.6129	98.7543	99.3064	99.2428	99.1484	99.1166	98.5975	98.6591	99.2583	99.1634	99.1957	99.2112	99.2739	99.1793	99.1167	99.164	99.2268	98.9943	100	97.1815	96.3477	97.3935
Brucella_microti_CCM_4915_strain_CCM_4915_full_genome_RENAMED	97.3286	97.1337	97.2526	97.2347	97.3142	97.2669	97.1194	97.3056	97.2402	97.255	97.319	97.3451	97.343	97.2473	98.7415	98.2485	98.5631	98.2157	98.6131	98.6606	97.4863	95.1894	97.5649	97.5672	97.442	97.3519	97.5441	97.5184	97.6297	97.6305	97.6286	97.6293	97.6927	97.4552	97.5164	97.6599	97.6752	97.6614	97.6126	97.7072	97.6916	97.629	97.661	97.6759	97.2869	97.1815	100	96.1801	97.353
Brucella_ovis_ATCC_25840_strain_ATCC_25840_full_genome_RENAMED	96.4517	96.2285	96.41	96.329	96.4381	96.3605	96.3255	96.4427	96.3625	96.3766	96.4128	96.3892	96.339	96.3874	96.1581	95.5983	96.0133	95.6135	96.0335	95.9836	96.763	94.3059	96.8284	96.8314	96.7252	96.6342	96.6966	96.6421	96.7666	96.8147	96.8436	96.8603	96.8907	96.6431	96.7023	96.9369	96.8573	96.7975	96.8279	96.9045	96.9049	96.797	96.8598	96.8583	96.6057	96.3477	96.1801	100	97.0323
Brucella_pinnipedialis_B2_94_strain_B2_94_full_genome_RENAMED	97.3821	97.2069	97.3547	97.2585	97.3838	97.2901	97.1929	97.3281	97.2956	97.3259	97.3883	97.3983	97.412	97.2709	97.2332	96.7583	97.1207	96.8214	97.1871	97.1695	97.7104	95.4271	97.8019	97.7725	97.681	97.5464	97.782	97.6149	97.8339	97.8346	97.8015	97.8179	97.8172	97.6941	97.7387	97.8951	97.8001	97.7865	97.8486	97.863	97.8633	97.7705	97.8333	97.8322	97.5285	97.3935	97.353	97.0323	100
Brucella_pinnipedialis_strain_6_566_full_genome_RENAMED	98.0825	97.9213	98.1334	97.9725	98.0996	98.0204	97.9706	98.0455	98.0128	97.9958	98.1349	98.1946	98.1452	97.9859	97.9494	97.5362	97.7878	97.5519	97.9023	97.8529	98.512	96.1768	98.5682	98.5378	98.4283	98.2789	98.4699	98.4579	98.521	98.5374	98.568	98.5367	98.5362	98.3312	98.4248	98.6471	98.5353	98.473	98.568	98.5989	98.5833	98.4728	98.5364	98.5357	98.2884	98.1341	98.0565	97.1352	98.8509
Brucella_sp._09RB8471_strain_09RB8471_full_genome_RENAMED	89.6206	89.3944	89.5742	89.4893	89.5957	89.552	89.4951	89.5945	89.5912	89.5234	89.5824	89.6692	89.6611	89.6016	90.4275	89.921	90.3743	89.9826	90.4163	90.4103	90.1099	88.3216	90.103	90.0499	89.905	89.8984	90.0688	89.844	89.9189	90.1248	90.1639	90.1202	90.1952	89.8628	89.8673	90.1452	90.1265	90.1202	90.1171	90.1734	90.1749	90.103	90.1342	90.1921	89.8289	89.7114	90.687	89.9119	90.1128
Brucella_sp._09RB8910_strain_09RB8910_full_genome_RENAMED	89.295	89.1348	89.2961	89.2435	89.317	89.2896	89.2029	89.2841	89.2346	89.3374	89.3196	89.312	89.2577	89.2764	90.0539	89.6178	89.9707	89.5388	89.9661	90.0062	89.3588	87.7249	89.6773	89.6257	89.5452	89.3995	89.4438	89.4544	89.5887	89.6531	89.6757	89.6483	89.691	89.4729	89.4463	89.6726	89.6694	89.6483	89.6452	89.6541	89.6863	89.6314	89.6467	89.7032	89.4103	89.22	90.1837	89.5095	89.4641
Brucella_sp._141012304_strain_141012304_full_genome_RENAMED	89.4936	89.3291	89.5102	89.4405	89.5318	89.472	89.3832	89.5303	89.5112	89.5853	89.4082	89.4953	89.4554	89.4745	90.1787	89.6519	90.1567	89.7297	90.1518	90.1613	89.6857	87.9445	89.8382	89.8007	89.6708	89.742	89.819	89.5935	89.6687	89.876	89.8995	89.8555	89.9152	89.5654	89.5853	89.912	89.8617	89.8712	89.868	89.9088	89.9104	89.8382	89.8853	89.9591	89.6104	89.3677	90.2489	89.0892	89.1358
Brucella_sp._2002734562_strain_2002734562_full_genome_RENAMED	99.456	99.6958	99.6326	99.6483	99.6962	99.6004	99.136	99.2621	99.2458	99.2455	99.5211	98.9282	98.9113	99.2318	97.0324	96.5817	96.9663	96.5812	96.9376	97.0319	97.4367	95.3499	98.0408	97.979	97.8541	97.8459	97.8774	97.8351	97.914	98.042	98.0245	98.1366	98.152	97.8517	97.9449	98.1195	98.1349	98.0889	98.0564	98.1508	98.167	98.0726	98.1204	98.1036	97.7309	97.5301	97.1534	96.2963	97.2262
Brucella_suis_1330_strain_1330_full_genome_RENAMED	97.3173	97.1387	97.2895	97.2236	97.2708	97.2075	97.1406	97.2781	97.2289	97.2921	97.2917	97.3498	97.3477	97.2039	99.2914	98.8344	99.0814	98.7694	99.1629	99.2268	97.4747	95.2724	97.7771	97.7632	97.654	97.5168	97.5805	97.4588	97.6339	97.8264	97.7767	97.8094	97.8407	97.4117	97.5208	97.872	97.8553	97.7774	97.8247	97.8873	97.9037	97.7771	97.841	97.824	97.4988	97.4249	98.8697	96.1867	97.3734
Brucella_suis_ATCC_23445_strain_ATCC_23445_full_genome_RENAMED	97.324	97.1788	97.376	97.3425	97.3734	97.3265	97.2125	97.3012	97.2524	97.2671	97.3463	97.3563	97.402	97.2594	98.1476	97.6565	98.0505	97.624	98.0208	98.0355	97.496	95.2948	97.7323	97.6711	97.5946	97.5695	97.6803	97.5119	97.7172	97.7655	97.7637	97.812	97.8113	97.5127	97.6051	97.8264	97.8734	97.812	97.7478	97.9051	97.8578	97.8116	97.8275	97.8582	97.5355	97.3834	97.9347	96.2341	97.3953
Brucella_suis_VBI22_strain_VBI22_full_genome_RENAMED	97.2721	97.0938	97.2445	97.2106	97.2258	97.1946	97.0956	97.2008	97.216	97.2468	97.2467	97.2405	97.3025	97.1589	99.2439	98.8195	99.1629	98.7223	99.2121	99.2438	97.5418	95.2774	97.8115	97.7976	97.6885	97.4716	97.6152	97.4936	97.6046	97.8289	97.7472	97.7799	97.8751	97.4146	97.4916	97.8105	97.8257	97.8119	97.8271	97.8577	97.8421	97.7796	97.8115	97.8264	97.5016	97.396	98.8065	96.1277	97.2815
Brucella_suis_bv._1_str._S2_strain_S2_full_genome_RENAMED	97.2873	97.1089	97.2596	97.2097	97.2409	97.2097	97.1108	97.216	97.2312	97.262	97.2298	97.3199	97.3177	97.1741	99.308	98.8192	99.1626	98.7866	99.2762	99.3079	97.5249	95.3509	97.7788	97.7331	97.6559	97.4708	97.6145	97.4609	97.5719	97.8282	97.7465	97.7792	97.8424	97.3819	97.4588	97.8098	97.825	97.8112	97.8264	97.857	97.8414	97.7788	97.8108	97.8257	97.5008	97.3634	98.8222	96.1265	97.3123
Brucella_suis_bv._2_strain_Bs143CITA_full_genome_RENAMED	97.3076	97.1624	97.3596	97.2625	97.3571	97.3102	97.1961	97.2688	97.252	97.2666	97.3299	97.324	97.3378	97.243	98.1153	97.5919	98.0502	97.6557	98.0843	98.0831	97.4797	95.2643	97.7161	97.6866	97.61	97.5373	97.68	97.5115	97.6693	97.7809	97.7475	97.8275	97.8268	97.4964	97.5571	97.8102	97.8571	97.8275	97.7633	97.8889	97.8416	97.8271	97.843	97.8737	97.551	97.3987	97.9183	96.2178	97.4733
Brucella_suis_bv._2_strain_Bs364CITA_full_genome_RENAMED	97.3282	97.1833	97.3801	97.3467	97.3776	97.3308	97.2328	97.3055	97.2568	97.2714	97.3505	97.3764	97.3902	97.2797	98.1505	97.6603	98.0536	97.6278	98.0558	98.0864	97.5478	95.3167	97.7834	97.7222	97.63	97.6209	97.6999	97.5475	97.7366	97.8165	97.8147	97.8629	97.8622	97.5324	97.6247	97.8774	97.9243	97.8629	97.7989	97.9559	97.9087	97.8626	97.9417	97.9724	97.5868	97.4347	98.0179	96.2243	97.368
Brucella_suis_bv._2_strain_Bs396CITA_full_genome_RENAMED	97.3596	97.167	97.4115	97.3463	97.3931	97.3145	97.2483	97.2891	97.2882	97.255	97.3659	97.3919	97.3739	97.2792	98.1662	97.6439	98.0373	97.6435	98.0395	98.1021	97.4677	95.3011	97.7672	97.7535	97.677	97.6206	97.6836	97.4996	97.6888	97.8003	97.7985	97.8942	97.8777	97.5162	97.6085	97.8929	97.9081	97.8626	97.8144	97.9398	97.9243	97.8622	97.9731	97.9563	97.5706	97.4185	97.9696	96.2864	97.3833
Brucella_suis_bv._2_strain_PT09143_full_genome_RENAMED	97.3223	97.177	97.3743	97.293	97.3718	97.3248	97.2107	97.2835	97.2666	97.2173	97.3446	97.3068	97.3206	97.2736	98.0984	97.5907	98.0333	97.6225	98.0035	98.0022	97.4625	95.2473	97.7309	97.7013	97.6247	97.5838	97.6471	97.5262	97.6999	97.7958	97.794	97.8423	97.8416	97.4952	97.5718	97.8568	97.9038	97.8423	97.7781	97.9355	97.8882	97.842	97.8578	97.8886	97.5656	97.3975	97.9173	96.2317	97.3936
Brucella_suis_bv._2_strain_PT09172_full_genome_RENAMED	97.3081	97.1629	97.3601	97.2629	97.3575	97.3106	97.1966	97.2373	97.2524	97.2031	97.3304	97.3244	97.3382	97.2116	98.0677	97.5762	98.0345	97.5759	98.0367	98.0355	97.496	95.2501	97.7006	97.6394	97.5946	97.5377	97.6644	97.5119	97.6538	97.7338	97.732	97.7802	97.8113	97.4493	97.5734	97.7947	97.8416	97.812	97.7478	97.8734	97.8261	97.7799	97.7958	97.8264	97.5039	97.3676	97.8706	96.2184	97.411
Brucella_suis_bv._3_str._686_strain_686_full_genome_RENAMED	96.9268	96.6994	96.8835	96.7851	96.8805	96.8012	96.8463	96.9027	96.8695	96.8679	96.886	96.9273	96.8926	96.8292	99.3386	99.1244	99.1445	99.0269	99.2744	99.2901	97.1323	94.9797	97.4371	97.3756	97.2347	97.0635	97.2396	97.0866	97.1978	97.3747	97.3406	97.3575	97.4688	97.0075	97.0843	97.4359	97.403	97.3575	97.4047	97.4351	97.4515	97.325	97.3891	97.3718	97.064	96.8954	98.4474	95.8162	96.9414
Brucella_suis_strain_2004000577_full_genome_RENAMED	97.2735	97.0791	97.2778	97.244	97.2431	97.212	97.1131	97.2182	97.2495	97.1999	97.232	97.338	97.3359	97.2245	99.2443	98.7555	99.0668	98.7229	99.116	99.1476	97.4787	95.2645	97.7008	97.703	97.6259	97.4728	97.4724	97.3831	97.5579	97.7501	97.7324	97.749	97.7643	97.3361	97.413	97.7955	97.8108	97.749	97.7164	97.8428	97.7952	97.7487	97.7806	97.7796	97.4551	97.3496	98.807	96.1137	97.267
Brucella_suis_strain_513UK_full_genome_RENAMED	98.1648	97.8254	98.0874	97.9415	98.0534	97.9736	97.9556	97.9987	98.0142	97.9163	98.0247	98.1329	98.0831	98.0193	98.0471	97.6314	97.8844	97.5337	97.919	98.0145	98.1625	95.9248	98.5417	98.5431	98.4008	98.218	98.3141	98.2223	98.3979	98.5106	98.4773	98.5739	98.5735	98.2389	98.301	98.573	98.5726	98.5419	98.5254	98.6047	98.6209	98.5417	98.5897	98.557	98.212	98.0886	98.0744	97.1143	98.0181
Brucella_suis_strain_BSP_full_genome_RENAMED	97.2986	97.1199	97.2708	97.2048	97.3003	97.2209	97.1217	97.211	97.194	97.1765	97.273	97.3312	97.313	97.1369	99.6615	99.2222	99.5161	99.222	99.5972	99.5808	97.4078	95.2681	97.6949	97.6811	97.5399	97.4343	97.6263	97.4724	97.5836	97.7124	97.6945	97.7593	97.8546	97.4412	97.5664	97.7899	97.8052	97.7593	97.7426	97.8052	97.8216	97.7269	97.7589	97.7418	97.4167	97.2633	98.707	96.0247	97.2759
Brucella_suis_strain_Human_AR_US_1981_full_genome_RENAMED	97.2539	97.0754	97.2262	97.1924	97.2075	97.1763	97.0772	97.2146	97.1976	97.2285	97.1964	97.2864	97.2843	97.1727	99.3882	98.8671	99.2106	98.8346	99.2919	99.2593	97.5559	95.3488	97.7618	97.7799	97.6707	97.5176	97.5973	97.4756	97.6187	97.8431	97.7934	97.7781	97.8574	97.4285	97.5056	97.8567	97.872	97.7941	97.7934	97.904	97.8883	97.7938	97.8257	97.8407	97.5155	97.3939	98.9023	96.1879	97.3268
Brucella_suis_strain_ZW043_full_genome_RENAMED	95.745	95.7109	95.7047	95.702	95.7163	95.6863	95.5409	95.7343	95.67	95.7624	95.708	95.8085	95.7895	95.6809	97.7648	97.1682	97.5902	97.1519	97.6872	97.7173	96.0698	93.6242	96.2326	96.2205	96.131	95.866	96.0063	96.0631	96.2494	96.2975	96.2477	96.2332	96.2477	95.9394	96.0444	96.309	96.3079	96.2176	96.2789	96.3392	96.3241	96.2326	96.2639	96.2778	95.9508	95.8819	97.4594	94.3069	95.9932
Brucella_suis_strain_ZW046_full_genome_RENAMED	96.0131	95.9481	95.9569	95.9544	95.9688	95.9388	95.7786	95.9091	95.8765	95.9216	95.9445	96.045	96.0419	95.8711	97.9781	97.5268	97.8513	97.4634	97.9163	97.9621	96.2743	93.8689	96.4975	96.4697	96.3803	96.1796	96.335	96.3441	96.4208	96.5152	96.4658	96.4514	96.5437	96.1742	96.3257	96.527	96.5104	96.4825	96.5437	96.5571	96.5421	96.4508	96.4819	96.4959	96.1538	96.1158	97.643	94.4847	96.1177
Brucella_vulpis_strain_F60_full_genome_RENAMED	91.7074	91.6075	91.7362	91.6837	91.7756	91.6995	91.534	91.6706	91.7154	91.6957	91.7584	91.6929	91.6864	91.5944	92.0499	91.5965	92.0133	91.5634	92.0537	92.0487	91.7285	89.5886	91.7281	91.7359	90.3039	91.3994	91.6811	91.451	91.5581	91.702	91.7111	91.7137	91.7896	91.4693	91.5071	91.7557	91.7374	91.7137	91.7111	91.8159	91.7544	91.7438	91.7752	91.8028	91.4308	91.2467	92.2833	90.292	91.721
[truncated: 22 more columns]

## Sheet: Brucella melitensis
ID	Brucella_melitensis_ATCC_23457_strain_ATCC_23457_full_genome_RENAMED	Brucella_melitensis_M28_strain_M28_full_genome_RENAMED	Brucella_melitensis_M5-90_strain_M5-90_full_genome_RENAMED	Brucella_melitensis_NI_strain_NI_full_genome_RENAMED	Brucella_melitensis_bv._1_str._16M_strain_16M_full_genome_RENAMED	Brucella_melitensis_bv._3_str._Ether_strain_ether_full_genome_RENAMED	Brucella_melitensis_strain_2008724259_full_genome_RENAMED	Brucella_melitensis_strain_20236_full_genome_RENAMED	Brucella_melitensis_strain_BwIM_AFG_63_full_genome_RENAMED	Brucella_melitensis_strain_BwIM_IRN_37_full_genome_RENAMED	Brucella_melitensis_strain_BwIM_IRQ_32_full_genome_RENAMED	Brucella_melitensis_strain_BwIM_ITA_45_full_genome_RENAMED	Brucella_melitensis_strain_BwIM_ITA_55_full_genome_RENAMED	Brucella_melitensis_strain_BwIM_SAU_09_full_genome_RENAMED	Brucella_melitensis_strain_BwIM_SYR_04_full_genome_RENAMED	Brucella_melitensis_strain_BwIM_SYR_26_full_genome_RENAMED	Brucella_melitensis_strain_BwIM_TKM_56_full_genome_RENAMED	Brucella_melitensis_strain_BwIM_TUR_03_full_genome_RENAMED	Brucella_melitensis_strain_BwIM_TUR_17_full_genome_RENAMED	Brucella_melitensis_strain_BwIM_TUR_19_full_genome_RENAMED	Brucella_melitensis_strain_BwIM_TUR_39_full_genome_RENAMED	Brucella_melitensis_strain_BwIM_TUR_59_full_genome_RENAMED	Brucella_melitensis_strain_C-573_full_genome_RENAMED	Brucella_melitensis_strain_QY1_full_genome_RENAMED
Brucella_melitensis_ATCC_23457_strain_ATCC_23457_full_genome_RENAMED	100	99.7146	99.5883	99.3642	99.1256	99.0644	99.1751	99.7146	99.6985	99.6827	99.6985	99.0805	99.1271	99.746	99.6506	99.7144	99.7619	99.73	99.6666	99.635	99.7144	99.746	99.4625	99.1956
Brucella_melitensis_M28_strain_M28_full_genome_RENAMED	99.7146	100	99.7311	99.3489	99.0629	99.0336	99.1442	99.7782	99.667	99.6513	99.667	99.0814	99.0962	99.7145	99.6192	99.6513	99.6987	99.6986	99.6352	99.6671	99.6829	99.7145	99.463	99.2436
Brucella_melitensis_M5-90_strain_M5-90_full_genome_RENAMED	99.5883	99.7311	100	99.2227	98.9211	98.9397	99.0818	99.6518	99.5724	99.5567	99.509	98.94	98.9547	99.6198	99.5246	99.5567	99.5724	99.6355	99.5405	99.6041	99.5566	99.5881	99.3532	99.1343
Brucella_melitensis_NI_strain_NI_full_genome_RENAMED	99.3642	99.3489	99.2227	100	99.14	98.7133	98.8559	99.3963	99.4595	99.3643	99.3641	98.7772	98.8553	99.4434	99.3796	99.4278	99.3959	99.4591	99.332	99.3165	99.4278	99.4434	99.1766	98.9414
Brucella_melitensis_bv._1_str._16M_strain_16M_full_genome_RENAMED	99.1256	99.0629	98.9211	99.14	100	98.8719	98.9193	99.1103	99.0142	99.078	99.1891	98.8723	98.9346	99.1093	99.0931	99.078	99.1096	99.1249	99.125	99.0302	99.1097	99.1093	98.7963	98.5619
Brucella_melitensis_bv._3_str._Ether_strain_ether_full_genome_RENAMED	99.0644	99.0336	98.9397	98.7133	98.8719	100	99.5244	99.0491	99.0801	99.0328	99.1435	99.3663	99.5242	99.0957	99.0954	99.0645	99.1118	99.0954	99.1114	98.9851	99.0644	99.0639	98.7678	98.6129
Brucella_melitensis_strain_2008724259_full_genome_RENAMED	99.1751	99.1442	99.0818	98.8559	98.9193	99.5244	100	99.1915	99.1909	99.1753	99.1909	99.5087	99.6034	99.2382	99.2697	99.1753	99.1909	99.2697	99.254	99.1593	99.2069	99.2382	98.8938	98.7543
Brucella_melitensis_strain_20236_full_genome_RENAMED	99.7146	99.7782	99.6518	99.3963	99.1103	99.0491	99.1915	100	99.7304	99.6829	99.6669	99.097	99.1118	99.7462	99.6826	99.7146	99.7304	99.7619	99.6668	99.6353	99.7146	99.7779	99.4945	99.3064
Brucella_melitensis_strain_BwIM_AFG_63_full_genome_RENAMED	99.6985	99.667	99.5724	99.4595	99.0142	99.0801	99.1909	99.7304	100	99.7144	99.6984	99.1121	99.1587	99.8253	99.7141	99.7778	99.7302	99.8412	99.6983	99.6667	99.7619	99.7936	99.5099	99.2428
Brucella_melitensis_strain_BwIM_IRN_37_full_genome_RENAMED	99.6827	99.6513	99.5567	99.3643	99.078	99.0328	99.1753	99.6829	99.7144	100	99.7937	99.1758	99.1907	99.8095	99.8095	99.8414	99.7302	99.8253	99.8571	99.762	99.7779	99.7778	99.4468	99.1484
Brucella_melitensis_strain_BwIM_IRQ_32_full_genome_RENAMED	99.6985	99.667	99.509	99.3641	99.1891	99.1435	99.1909	99.6669	99.6984	99.7937	100	99.1914	99.2381	99.7618	99.8253	99.8255	99.7778	99.7459	99.8094	99.7461	99.7619	99.7301	99.4308	99.1166
Brucella_melitensis_strain_BwIM_ITA_45_full_genome_RENAMED	99.0805	99.0814	98.94	98.7772	98.8723	99.3663	99.5087	99.097	99.1121	99.1758	99.1914	100	99.7463	99.1753	99.1274	99.1758	99.1438	99.2067	99.1275	99.0647	99.2391	99.207	98.8155	98.5975
Brucella_melitensis_strain_BwIM_ITA_55_full_genome_RENAMED	99.1271	99.0962	98.9547	98.8553	98.9346	99.5242	99.6034	99.1118	99.1587	99.1907	99.2381	99.7463	100	99.222	99.1741	99.2225	99.1905	99.2535	99.1742	99.0795	99.2541	99.222	98.83	98.6591
Brucella_melitensis_strain_BwIM_SAU_09_full_genome_RENAMED	99.746	99.7145	99.6198	99.4434	99.1093	99.0957	99.2382	99.7462	99.8253	99.8095	99.7618	99.1753	99.222	100	99.7776	99.7778	99.7777	99.8888	99.7935	99.6984	99.8095	99.8094	99.5255	99.2583
Brucella_melitensis_strain_BwIM_SYR_04_full_genome_RENAMED	99.6506	99.6192	99.5246	99.3796	99.0931	99.0954	99.2697	99.6826	99.7141	99.8095	99.8253	99.1274	99.1741	99.7776	100	99.8095	99.6982	99.8252	99.857	99.7936	99.7459	99.7776	99.4938	99.1634
Brucella_melitensis_strain_BwIM_SYR_26_full_genome_RENAMED	99.7144	99.6513	99.5567	99.4278	99.078	99.0645	99.1753	99.7146	99.7778	99.8414	99.8255	99.1758	99.2225	99.7778	99.8095	100	99.762	99.8253	99.7936	99.7937	99.7779	99.8095	99.4784	99.1957
Brucella_melitensis_strain_BwIM_TKM_56_full_genome_RENAMED	99.7619	99.6987	99.5724	99.3959	99.1096	99.1118	99.1909	99.7304	99.7302	99.7302	99.7778	99.1438	99.1905	99.7777	99.6982	99.762	100	99.7776	99.7141	99.6191	99.7937	99.7618	99.5099	99.2112
Brucella_melitensis_strain_BwIM_TUR_03_full_genome_RENAMED	99.73	99.6986	99.6355	99.4591	99.1249	99.0954	99.2697	99.7619	99.8412	99.8253	99.7459	99.2067	99.2535	99.8888	99.8252	99.8253	99.7776	100	99.8093	99.7459	99.8253	99.857	99.5254	99.2739
Brucella_melitensis_strain_BwIM_TUR_17_full_genome_RENAMED	99.6666	99.6352	99.5405	99.332	99.125	99.1114	99.254	99.6668	99.6983	99.8571	99.8094	99.1275	99.1742	99.7935	99.857	99.7936	99.7141	99.8093	100	99.7777	99.7301	99.7299	99.3989	99.1793
Brucella_melitensis_strain_BwIM_TUR_19_full_genome_RENAMED	99.635	99.6671	99.6041	99.3165	99.0302	98.9851	99.1593	99.6353	99.6667	99.762	99.7461	99.0647	99.0795	99.6984	99.7936	99.7937	99.6191	99.7459	99.7777	100	99.6668	99.7301	99.3993	99.1167
Brucella_melitensis_strain_BwIM_TUR_39_full_genome_RENAMED	99.7144	99.6829	99.5566	99.4278	99.1097	99.0644	99.2069	99.7146	99.7619	99.7779	99.7619	99.2391	99.2541	99.8095	99.7459	99.7779	99.7937	99.8253	99.7301	99.6668	100	99.873	99.4942	99.164
Brucella_melitensis_strain_BwIM_TUR_59_full_genome_RENAMED	99.746	99.7145	99.5881	99.4434	99.1093	99.0639	99.2382	99.7779	99.7936	99.7778	99.7301	99.207	99.222	99.8094	99.7776	99.8095	99.7618	99.857	99.7299	99.7301	99.873	100	99.5414	99.2268
Brucella_melitensis_strain_C-573_full_genome_RENAMED	99.4625	99.463	99.3532	99.1766	98.7963	98.7678	98.8938	99.4945	99.5099	99.4468	99.4308	98.8155	98.83	99.5255	99.4938	99.4784	99.5099	99.5254	99.3989	99.3993	99.4942	99.5414	100	98.9943
Brucella_melitensis_strain_QY1_full_genome_RENAMED	99.1956	99.2436	99.1343	98.9414	98.5619	98.6129	98.7543	99.3064	99.2428	99.1484	99.1166	98.5975	98.6591	99.2583	99.1634	99.1957	99.2112	99.2739	99.1793	99.1167	99.164	99.2268	98.9943	100

## Sheet: Chlamydia
ID	Chlamydia_abortus_S26_3_strain_S26_3_full_genome_RENAMED	Chlamydia_abortus_strain_1H_full_genome_RENAMED	Chlamydia_abortus_strain_GN6_full_genome_RENAMED	Chlamydia_avium_10DC88_strain_10DC88_full_genome_RENAMED	Chlamydia_felis_Fe_C-56_strain_Fe_C-56_full_genome_RENAMED	Chlamydia_gallinacea_08-1274_3_strain_08-1274_3_full_genome_RENAMED	Chlamydia_gallinacea_strain_JX-1_full_genome_RENAMED	Chlamydia_muridarum_str._Nigg3_CMUT3-5_strain_Nigg3_CMUT3-5_full_genome_RENAMED	Chlamydia_muridarum_str._Nigg_2_MCR_strain_Nigg_2_MCR_full_genome_RENAMED	Chlamydia_muridarum_str._Nigg_CM972_strain_CM972_full_genome_RENAMED	Chlamydia_muridarum_str._Nigg_strain_Nigg_full_genome_RENAMED	Chlamydia_muridarum_strain_Nigg3_full_genome_RENAMED	Chlamydia_pecorum_P787_strain_P787_full_genome_RENAMED	Chlamydia_pecorum_PV3056_3_strain_PV3056_3_full_genome_RENAMED	Chlamydia_pecorum_W73_strain_W73_full_genome_RENAMED	Chlamydia_pneumoniae__full_genome_RENAMED	Chlamydia_psittaci_01DC11_strain_01DC11_full_genome_RENAMED	Chlamydia_psittaci_02DC15_strain_02DC15_full_genome_RENAMED	Chlamydia_psittaci_08DC60_strain_08DC60_full_genome_RENAMED	Chlamydia_psittaci_6BC_strain_6BC_full_genome_RENAMED	Chlamydia_psittaci_84_55_strain_84_55_full_genome_RENAMED	Chlamydia_psittaci_C19_98_strain_C19_98_full_genome_RENAMED	Chlamydia_psittaci_CP3_strain_CP3_full_genome_RENAMED	Chlamydia_psittaci_GR9_strain_GR9_full_genome_RENAMED	Chlamydia_psittaci_M56_strain_M56_full_genome_RENAMED	Chlamydia_psittaci_MN_strain_MN_full_genome_RENAMED	Chlamydia_psittaci_Mat116_strain_Mat116_full_genome_RENAMED	Chlamydia_psittaci_NJ1_strain_NJ1_full_genome_RENAMED	Chlamydia_psittaci_VS225_strain_VS225_full_genome_RENAMED	Chlamydia_psittaci_WC_strain_WC_full_genome_RENAMED	Chlamydia_psittaci_WS_RT_E30_strain_WS_RT_E30_full_genome_RENAMED	Chlamydia_suis__full_genome_RENAMED	Chlamydia_trachomatis_434_Bu_strain_434_Bu_full_genome_RENAMED	Chlamydia_trachomatis_A2497_strain_A2497_full_genome_RENAMED	Chlamydia_trachomatis_A_363_strain_A_363_full_genome_RENAMED	Chlamydia_trachomatis_A_7249_strain_A_7249_full_genome_RENAMED	Chlamydia_trachomatis_A_HAR-13_strain_A_HAR-13_full_genome_RENAMED	Chlamydia_trachomatis_B_Jali20_OT_strain_Jali20_full_genome_RENAMED	Chlamydia_trachomatis_B_TZ1A828_OT_strain_B_TZ1A828_OT_full_genome_RENAMED	Chlamydia_trachomatis_C_TW-3_strain_C_TW-3_full_genome_RENAMED	Chlamydia_trachomatis_D-EC_strain_D-EC_full_genome_RENAMED	Chlamydia_trachomatis_D-LC_strain_D-LC_full_genome_RENAMED	Chlamydia_trachomatis_D_CS637_11_strain_D_CS637_11_full_genome_RENAMED	Chlamydia_trachomatis_D_UW-3_CX_strain_D_UW-3_CX_full_genome_RENAMED	Chlamydia_trachomatis_E_11023_strain_E_11023_full_genome_RENAMED	Chlamydia_trachomatis_E_150_strain_E_150_full_genome_RENAMED	Chlamydia_trachomatis_E_Bour_strain_E_Bour_full_genome_RENAMED	Chlamydia_trachomatis_E_SW3_strain_E_SW3_full_genome_RENAMED	Chlamydia_trachomatis_F_11-96_strain_F_11-96_full_genome_RENAMED
Chlamydia_abortus_S26_3_strain_S26_3_full_genome_RENAMED	100	99.7006	99.7012	88.491	94.0231	88.2568	87.7011	80.5291	80.5717	80.6144	80.2001	80.6144	84.8375	84.8969	85	81.5482	98.3952	98.3944	98.45	98.1481	97.0192	98.5449	97.0574	97.4449	97.7511	97.4652	97.5561	97.85	97.3825	97.8713	97.2098	80.4302	81.0354	80.6519	80.4712	80.4507	80.4496	80.747	80.8847	80.4712	80.8198	80.7996	80.747	81.151	80.7916	80.7064	80.4302	80.8544	80.6639
Chlamydia_abortus_strain_1H_full_genome_RENAMED	99.7006	100	99.7012	88.6957	94.1236	88.5177	87.9606	80.4762	80.5188	80.5614	80.1474	80.5614	84.8891	84.9485	85.1031	81.6456	98.3952	98.3944	98.45	98.0981	97.0192	98.5449	97.0574	97.3948	97.7511	97.4155	97.5561	97.85	97.2855	97.9208	97.2098	80.4827	81.0882	80.6519	80.4712	80.4507	80.4496	80.747	80.8847	80.4712	80.8198	80.7996	80.747	81.151	80.7916	80.7064	80.4302	80.8544	80.6639
Chlamydia_abortus_strain_GN6_full_genome_RENAMED	99.7012	99.7012	100	88.6166	94.1353	88.4896	88.0373	80.4646	80.5071	80.5497	80.1366	80.5497	84.9202	85.0823	85.1337	81.6327	98.4985	98.4977	98.5529	98.2517	97.1209	98.648	97.2075	97.5	97.8055	97.5694	97.6605	97.9042	97.3875	98.0731	97.3148	80.3665	81.0754	80.6401	80.4598	80.4393	80.4382	80.7349	80.8723	80.4075	80.8076	80.7874	80.7349	81.138	80.7794	80.6944	80.4188	80.8421	80.6519
Chlamydia_avium_10DC88_strain_10DC88_full_genome_RENAMED	88.491	88.6957	88.6166	100	89.2894	96.3578	95.7934	82.1293	82.1739	82.1098	82.3784	82.2186	85.0794	85.0873	85.0344	80.0499	89.2545	89.249	89.1338	89.5844	88.0355	89.3004	88.4387	89.1115	89.3443	89.6077	88.6503	89.5438	88.7786	89.3455	89.5301	82.8756	83.243	82.7847	83.1274	83.0554	83.1009	82.8294	82.973	83.0199	83.3873	83.3693	83.4233	83.1436	82.8277	82.7381	82.9833	82.8912	82.6933
Chlamydia_felis_Fe_C-56_strain_Fe_C-56_full_genome_RENAMED	94.0231	94.1236	94.1353	89.2894	100	90.226	89.8119	81.886	81.9296	81.9733	82.3966	81.9733	86.4486	86.3518	86.3518	82.1656	95.7092	95.6566	95.6719	96.1209	95.3072	95.6566	95.2427	94.2007	95.3722	95.7479	94.6285	95.5209	95.2195	95.8146	94.8345	82.4089	82.3936	82.1069	82.7095	82.6385	82.7368	82.0975	82.2906	82.6568	82.9101	82.786	82.8919	82.403	81.8278	81.7941	82.3032	81.9437	81.8568
Chlamydia_gallinacea_08-1274_3_strain_08-1274_3_full_genome_RENAMED	88.2568	88.5177	88.4896	96.3578	90.226	100	99.3475	83.1299	83.176	83.2222	83.6002	83.2222	86.3317	86.5551	86.2311	81.4344	89.6642	89.6063	89.6444	90.0524	89.006	89.6063	89.068	89.3606	89.7543	89.7089	88.5237	89.5397	88.9114	89.7516	89.63	83.2783	84.0997	83.4068	83.9737	83.9011	84.0548	83.508	83.545	84.0285	84.1873	84.1699	84.2802	83.7209	83.7299	83.6374	84.1034	83.7942	83.5912
Chlamydia_gallinacea_strain_JX-1_full_genome_RENAMED	87.7011	87.9606	88.0373	95.7934	89.8119	99.3475	100	82.9564	83.0022	82.9376	83.4797	83.048	85.8217	86.044	85.7756	81.3354	89.1497	89.0919	89.1316	89.5888	88.5671	89.0919	88.5772	88.8484	89.0852	89.2506	88.0705	89.0276	88.3686	89.2434	89.171	83.1055	83.7004	83.0137	83.6334	83.5609	83.7146	83.0592	83.1504	83.6879	83.8445	83.8268	83.9912	83.3242	83.1683	83.1319	83.5976	83.2875	83.0862
Chlamydia_muridarum_str._Nigg3_CMUT3-5_strain_Nigg3_CMUT3-5_full_genome_RENAMED	80.5291	80.4762	80.4646	82.1293	81.886	83.1299	82.9564	100	99.831	99.7745	99.3277	99.8309	82.0822	81.9825	82.0372	77.2165	81.9149	81.9585	81.8134	81.741	80.468	82.0117	80.5003	81.509	81.2401	81.4015	81.1211	81.6543	80.7594	81.2697	81.1939	96.1496	95.9528	96.085	95.6013	95.5964	95.4975	96.0828	96.1905	95.4343	95.64	95.7471	95.7471	96.1798	95.9012	95.6814	95.3683	95.7351	95.9081
Chlamydia_muridarum_str._Nigg_2_MCR_strain_Nigg_2_MCR_full_genome_RENAMED	80.5717	80.5188	80.5071	82.1739	81.9296	83.176	83.0022	99.831	100	99.7744	99.3274	99.8308	82.1272	82.0274	82.0822	77.2563	81.9585	82.0021	81.8568	81.7844	80.5089	82.0554	80.5414	81.5524	81.2831	81.4444	81.164	81.6976	80.8008	81.3123	81.2368	96.1474	96.0067	96.1388	95.6546	95.6497	95.5506	96.1366	96.2444	95.4875	95.6935	95.8007	95.8007	96.2338	95.9551	95.7351	95.4216	95.7889	95.9619
Chlamydia_muridarum_str._Nigg_CM972_strain_CM972_full_genome_RENAMED	80.6144	80.5614	80.5497	82.1098	81.9733	83.2222	82.9376	99.7745	99.7744	100	99.327	99.8307	82.1722	82.0724	82.1272	77.2962	82.0021	82.0458	81.9002	81.8278	80.5499	82.0991	80.5825	81.5957	81.3263	81.4873	81.207	81.741	80.8423	81.355	81.2797	96.257	96.1171	96.1926	95.7637	95.7589	95.6594	96.2465	96.3545	95.5964	95.859	95.9104	95.9104	96.3442	96.0652	95.845	95.5307	95.8989	96.0718
Chlamydia_muridarum_str._Nigg_strain_Nigg_full_genome_RENAMED	80.2001	80.1474	80.1366	82.3784	82.3966	83.6002	83.4797	99.3277	99.3274	99.327	100	99.2709	81.7339	81.6349	81.6894	76.9112	81.5776	81.6208	81.4776	82.2504	80.962	81.6737	80.9451	81.174	81.6456	82.0136	80.7895	82.058	81.2053	81.7232	81.5983	96.5575	95.5257	95.6594	96.0665	96.0621	95.9624	95.6013	95.7637	95.9003	96.1068	96.2138	96.2138	95.7518	95.4749	95.2567	95.8356	95.3099	95.4824
Chlamydia_muridarum_strain_Nigg3_full_genome_RENAMED	80.6144	80.5614	80.5497	82.2186	81.9733	83.2222	83.048	99.8309	99.8308	99.8307	99.2709	100	82.1722	82.0724	82.1272	77.2962	82.0021	82.0458	81.9002	81.8278	80.5499	82.0991	80.5825	81.5957	81.3263	81.4873	81.207	81.741	80.8423	81.355	81.2797	96.2011	96.0608	96.1926	95.7079	95.7031	95.6038	96.1345	96.2984	95.5407	95.7471	95.8543	95.8543	96.288	96.009	95.7889	95.4749	95.8427	96.0157
Chlamydia_pecorum_P787_strain_P787_full_genome_RENAMED	84.8375	84.8891	84.9202	85.0794	86.4486	86.3317	85.8217	82.0822	82.1272	82.1722	81.7339	82.1722	100	99.7867	99.84	84.0623	85.6921	85.4772	85.6848	85.2043	84.3176	85.529	84.8108	85.3962	84.8657	85.0539	84.5876	85.0646	84.6847	85.2685	84.964	81.8034	82.1663	82.0904	81.7344	81.7689	81.9264	82.1351	82.3337	81.7344	81.8281	81.9172	81.9172	82.2854	81.9126	82.0415	81.6404	82.0863	81.9422
Chlamydia_pecorum_PV3056_3_strain_PV3056_3_full_genome_RENAMED	84.8969	84.9485	85.0823	85.0873	86.3518	86.5551	86.044	81.9825	82.0274	82.0724	81.6349	82.0724	99.7867	100	99.7868	84.0201	85.9585	85.6402	85.7438	85.4188	84.375	85.5884	84.7685	85.4037	84.9251	84.9589	84.6471	85.0723	84.7424	85.4294	85.0232	81.759	82.2854	82.2089	81.7985	81.833	82.0443	82.3081	82.3978	81.8527	82.0011	82.0904	82.0904	82.459	82.0863	82.1058	81.8132	82.1507	82.1701
Chlamydia_pecorum_W73_strain_W73_full_genome_RENAMED	85	85.1031	85.1337	85.0344	86.3518	86.2311	85.7756	82.0372	82.0822	82.1272	81.6894	82.1272	99.84	99.7868	100	84.1206	85.5959	85.381	85.4855	85.1086	84.1766	85.381	84.669	85.2484	84.6154	84.9589	84.441	85.124	84.5423	85.1738	84.8173	81.759	82.1761	82.1001	81.6901	81.7245	81.8821	82.1448	82.2888	81.7443	81.838	81.9271	81.9271	82.2951	82.0863	81.9967	81.7047	82.0415	81.952
Chlamydia_pneumoniae__full_genome_RENAMED	81.5482	81.6456	81.6327	80.0499	82.1656	81.4344	81.3354	77.2165	77.2563	77.2962	76.9112	77.2962	84.0623	84.0201	84.1206	100	82.2407	82.1831	82.2439	81.9824	81.3615	82.1341	81.2529	82.0626	81.4725	81.7653	81.0706	81.7073	80.8329	81.9807	81.5265	76.0736	77.3546	76.8955	76.5816	76.6599	76.6174	76.8324	76.9112	76.5306	76.8561	76.8324	76.8324	77.1605	76.9152	76.8362	76.5849	76.9784	76.694
Chlamydia_psittaci_01DC11_strain_01DC11_full_genome_RENAMED	98.3952	98.3952	98.4985	89.2545	95.7092	89.6642	89.1497	81.9149	81.9585	82.0021	81.5776	82.0021	85.6921	85.9585	85.5959	82.2407	100	99.9496	99.9497	99.5473	98.6473	99.7983	98.6912	98.4894	98.7946	99.1508	98.797	99.1457	98.49	99.2537	98.2474	81.1181	81.9437	81.5011	81.2105	81.1907	81.2401	81.4913	81.6305	81.3158	81.5637	81.5442	81.4913	81.9002	81.6446	81.558	81.2764	81.7073	81.5148
Chlamydia_psittaci_02DC15_strain_02DC15_full_genome_RENAMED	98.3944	98.3944	98.4977	89.249	95.6566	89.6063	89.0919	81.9585	82.0021	82.0458	81.6208	82.0458	85.4772	85.6402	85.381	82.1831	99.9496	100	100	99.5974	98.6467	99.8486	98.7391	98.4887	98.8442	99.2004	98.8465	99.1956	98.4893	99.3529	98.2465	81.2665	81.881	81.4384	81.148	81.1281	81.1777	81.4286	81.5678	81.2533	81.5011	81.4815	81.4286	81.8375	81.5817	81.4952	81.2137	81.6446	81.452
Chlamydia_psittaci_08DC60_strain_08DC60_full_genome_RENAMED	98.45	98.45	98.5529	89.1338	95.6719	89.6444	89.1316	81.8134	81.8568	81.9002	81.4776	81.9002	85.6848	85.7438	85.4855	82.2439	99.9497	100	100	99.5988	98.6994	99.8492	98.7917	98.5442	98.8483	99.253	98.8506	99.1984	98.543	99.3056	98.2526	81.02	81.7364	81.2961	81.0073	80.9874	81.0372	81.2862	81.4248	81.1123	81.3586	81.339	81.2862	81.6931	81.4384	81.3524	81.0726	81.5011	81.3094
Chlamydia_psittaci_6BC_strain_6BC_full_genome_RENAMED	98.1481	98.0981	98.2517	89.5844	96.1209	90.0524	89.5888	81.741	81.7844	81.8278	82.2504	81.8278	85.2043	85.4188	85.1086	81.9824	99.5473	99.5974	99.5988	100	99.0839	99.4967	98.984	98.191	99.1479	99.7009	98.3992	99.4985	98.9791	99.6524	98.6507	81.8947	81.611	81.2236	81.7752	81.756	81.8039	81.2137	81.3524	81.8803	82.1297	82.1108	82.058	81.6208	81.3658	81.2797	81.8421	81.4286	81.2368
Chlamydia_psittaci_84_55_strain_84_55_full_genome_RENAMED	97.0192	97.0192	97.1209	88.0355	95.3072	89.006	88.5671	80.468	80.5089	80.5499	80.962	80.5499	84.3176	84.375	84.1766	81.3615	98.6473	98.6467	98.6994	99.0839	100	98.55	98.604	97.5386	98.2667	98.8985	97.5973	98.8439	98.317	98.9027	97.9357	80.8274	80.4469	80.0303	80.5639	80.5444	80.5933	79.9697	80.1519	80.6647	80.8489	80.8295	80.8801	80.3553	80.1116	80.0304	80.5752	80.1724	79.9899
Chlamydia_psittaci_C19_98_strain_C19_98_full_genome_RENAMED	98.5449	98.5449	98.648	89.3004	95.6566	89.6063	89.0919	82.0117	82.0554	82.0991	81.6737	82.0991	85.529	85.5884	85.381	82.1341	99.7983	99.8486	99.8492	99.4967	98.55	100	98.7391	98.4383	98.8442	99.1004	98.7462	99.1956	98.538	99.2036	98.1463	81.2137	81.9341	81.4913	81.2006	81.1808	81.2303	81.4815	81.6208	81.306	81.5539	81.5344	81.4815	81.8906	81.6348	81.5483	81.2665	81.6976	81.505
Chlamydia_psittaci_CP3_strain_CP3_full_genome_RENAMED	97.0574	97.0574	97.2075	88.4387	95.2427	89.068	88.5772	80.5003	80.5414	80.5825	80.9451	80.5825	84.8108	84.7685	84.669	81.2529	98.6912	98.7391	98.7917	98.984	98.604	98.7391	100	97.4818	98.3092	99.087	97.6374	98.9367	98.4522	99.0426	97.6879	80.8101	80.5301	80.1624	80.6468	80.6272	80.6761	80.1523	80.2846	80.6973	80.9331	80.9137	80.9137	80.489	80.0916	80.0102	80.5063	80.1527	79.9695
Chlamydia_psittaci_GR9_strain_GR9_full_genome_RENAMED	97.4449	97.3948	97.5	89.1115	94.2007	89.3606	88.8484	81.509	81.5524	81.5957	81.174	81.5957	85.3962	85.4037	85.2484	82.0626	98.4894	98.4887	98.5442	98.191	97.5386	98.4383	97.4818	100	97.6417	97.9042	97.346	97.7912	97.2749	98.0616	99.3497	81.1907	82.069	81.5734	81.2829	81.3158	81.3648	81.6165	81.7028	81.4932	81.6887	81.6693	81.6693	82.0255	81.717	81.6305	81.3488	81.7797	81.5873
Chlamydia_psittaci_M56_strain_M56_full_genome_RENAMED	97.7511	97.7511	97.8055	89.3443	95.3722	89.7543	89.0852	81.2401	81.2831	81.3263	81.6456	81.3263	84.8657	84.9251	84.6154	81.4725	98.7946	98.8442	98.8483	99.1479	98.2667	98.8442	98.3092	97.6417	100	98.7058	97.7023	98.7982	98.4466	98.9588	98.004	81.8182	81.5873	81.2006	81.6466	81.6273	81.623	81.1907	81.3291	81.5941	82	81.981	81.981	81.597	81.2896	81.2038	81.6605	81.3524	81.1609
Chlamydia_psittaci_MN_strain_MN_full_genome_RENAMED	97.4652	97.4155	97.5694	89.6077	95.7479	89.7089	89.2506	81.4015	81.4444	81.4873	82.0136	81.4873	85.0539	84.9589	84.9589	81.7653	99.1508	99.2004	99.253	99.7009	98.8985	99.1004	99.087	97.9042	98.7058	100	98.311	99.2032	98.7929	99.4083	98.4119	81.7137	81.3256	80.9424	81.5954	81.5762	81.6242	80.9324	81.0697	81.6475	81.8943	81.8753	81.8753	81.2829	80.9249	80.8399	81.5047	80.9874	80.7975
Chlamydia_psittaci_Mat116_strain_Mat116_full_genome_RENAMED	97.5561	97.5561	97.6605	88.6503	94.6285	88.5237	88.0705	81.1211	81.164	81.207	80.7895	81.207	84.5876	84.6471	84.441	81.0706	98.797	98.8465	98.8506	98.3992	97.5973	98.7462	97.6374	97.346	97.7023	98.311	100	98.1009	97.5775	98.2682	97.1116	80.5978	81.2038	80.7672	80.4814	80.461	80.512	80.7045	80.8947	80.5338	80.8824	80.8623	80.8097	81.2137	80.9599	80.8746	80.5978	81.0227	80.832
Chlamydia_psittaci_NJ1_strain_NJ1_full_genome_RENAMED	97.85	97.85	97.9042	89.5438	95.5209	89.5397	89.0276	81.6543	81.6976	81.741	82.058	81.741	85.0646	85.0723	85.124	81.7073	99.1457	99.1956	99.1984	99.4985	98.8439	99.1956	98.9367	97.7912	98.7982	99.2032	98.1009	100	98.6401	99.2063	98.1528	82.0715	81.6834	81.2961	81.7419	81.7227	81.7706	81.2862	81.4776	81.7943	82.0432	82.0242	81.9715	81.6402	81.3855	81.2995	81.756	81.4482	81.2566
Chlamydia_psittaci_VS225_strain_VS225_full_genome_RENAMED	97.3825	97.2855	97.3875	88.7786	95.2195	88.9114	88.3686	80.7594	80.8008	80.8423	81.2053	80.8423	84.6847	84.7424	84.5423	80.8329	98.49	98.4893	98.543	98.9791	98.317	98.538	98.4522	97.2749	98.4466	98.7929	97.5775	98.6401	100	98.9899	97.6283	80.8142	80.4816	79.9592	80.4469	80.4779	80.5274	80	80.0817	80.6501	80.9378	80.9184	80.8673	80.4916	80.2456	80.1636	80.6616	80.3069	80.1226
Chlamydia_psittaci_WC_strain_WC_full_genome_RENAMED	97.8713	97.9208	98.0731	89.3455	95.8146	89.7516	89.2434	81.2697	81.3123	81.355	81.7232	81.355	85.2685	85.4294	85.1738	81.9807	99.2537	99.3529	99.3056	99.6524	98.9027	99.2036	99.0426	98.0616	98.9588	99.4083	98.2682	99.2063	98.9899	100	98.4182	81.5297	81.2991	80.9176	81.4123	81.3929	81.4412	80.9077	81.0444	81.5161	81.7613	81.7423	81.7423	81.3089	81.057	80.9723	81.4776	81.1192	80.93
Chlamydia_psittaci_WS_RT_E30_strain_WS_RT_E30_full_genome_RENAMED	97.2098	97.2098	97.3148	89.5301	94.8345	89.63	89.171	81.1939	81.2368	81.2797	81.5983	81.2797	84.964	85.0232	84.8173	81.5265	98.2474	98.2465	98.2526	98.6507	97.9357	98.1463	97.6879	99.3497	98.004	98.4119	97.1116	98.1528	97.6283	98.4182	100	81.6658	81.6983	81.1024	81.6519	81.685	81.7328	81.25	81.3354	81.861	82.0567	82.0378	82.0378	81.6552	81.3488	81.2632	81.7182	81.4113	81.2204
Chlamydia_suis__full_genome_RENAMED	80.4302	80.4827	80.3665	82.8756	82.4089	83.2783	83.1055	96.1496	96.1474	96.257	96.5575	96.2011	81.8034	81.759	81.759	76.0736	81.1181	81.2665	81.02	81.8947	80.8274	81.2137	80.8101	81.1907	81.8182	81.7137	80.5978	82.0715	80.8142	81.5297	81.6658	100	96.4903	96.5632	97.0199	97.0166	97.0799	96.5613	96.613	96.6887	96.8975	97.005	97.005	96.5479	96.3829	96.2201	96.8473	96.218	96.3333
Chlamydia_trachomatis_434_Bu_strain_434_Bu_full_genome_RENAMED	81.0354	81.0882	81.0754	83.243	82.3936	84.0997	83.7004	95.9528	96.0067	96.1171	95.5257	96.0608	82.1663	82.2854	82.1761	77.3546	81.9437	81.881	81.7364	81.611	80.4469	81.9341	80.5301	82.069	81.5873	81.3256	81.2038	81.6834	80.4816	81.2991	81.6983	96.4903	100	98.8275	98.4436	98.4418	98.3907	98.7151	98.8255	98.2768	98.4933	98.4916	98.5475	98.9344	99.0471	98.8802	98.6072	98.9916	98.9927
Chlamydia_trachomatis_A2497_strain_A2497_full_genome_RENAMED	80.6519	80.6519	80.6401	82.7847	82.1069	83.4068	83.0137	96.085	96.1388	96.1926	95.6594	96.1926	82.0904	82.2089	82.1001	76.8955	81.5011	81.4384	81.2961	81.2236	80.0303	81.4913	80.1624	81.5734	81.2006	80.9424	80.7672	81.2961	79.9592	80.9176	81.1024	96.5632	98.8275	100	99.3916	99.3909	99.2822	99.6665	99.8887	99.1704	98.8895	98.9994	99.055	99.442	99.1634	99.0529	98.8914	99.0524	99.2762
Chlamydia_trachomatis_A_363_strain_A_363_full_genome_RENAMED	80.4712	80.4712	80.4598	83.1274	82.7095	83.9737	83.6334	95.6013	95.6546	95.7637	96.0665	95.7079	81.7344	81.7985	81.6901	76.5816	81.2105	81.148	81.0073	81.7752	80.5639	81.2006	80.6468	81.2829	81.6466	81.5954	80.4814	81.7419	80.4469	81.4123	81.6519	97.0199	98.4436	99.3916	100	99.7795	99.7251	99.2252	99.3906	99.7247	99.3919	99.3913	99.4466	98.9444	98.6674	98.558	99.2826	98.6681	98.8359
Chlamydia_trachomatis_A_7249_strain_A_7249_full_genome_RENAMED	80.4507	80.4507	80.4393	83.0554	82.6385	83.9011	83.5609	95.5964	95.6497	95.7589	96.0621	95.7031	81.7689	81.833	81.7245	76.6599	81.1907	81.1281	80.9874	81.756	80.5444	81.1808	80.6272	81.3158	81.6273	81.5762	80.461	81.7227	80.4779	81.3929	81.685	97.0166	98.4418	99.3909	99.7795	100	99.7248	99.2244	99.3899	99.6141	99.2806	99.3906	99.446	98.9433	98.7771	98.6674	99.3923	98.6667	98.9456
Chlamydia_trachomatis_A_HAR-13_strain_A_HAR-13_full_genome_RENAMED	80.4496	80.4496	80.4382	83.1009	82.7368	84.0548	83.7146	95.4975	95.5506	95.6594	95.9624	95.6038	81.9264	82.0443	81.8821	76.6174	81.2401	81.1777	81.0372	81.8039	80.5933	81.2303	80.6761	81.3648	81.623	81.6242	80.512	81.7706	80.5274	81.4412	81.7328	97.0799	98.3907	99.2822	99.7251	99.7248	100	99.2265	99.3363	99.6701	99.2274	99.2818	99.337	98.8353	98.6696	98.3942	99.2837	98.4488	98.9485
Chlamydia_trachomatis_B_Jali20_OT_strain_Jali20_full_genome_RENAMED	80.747	80.747	80.7349	82.8294	82.0975	83.508	83.0592	96.0828	96.1366	96.2465	95.6013	96.1345	82.1351	82.3081	82.1448	76.8324	81.4913	81.4286	81.2862	81.2137	79.9697	81.4815	80.1523	81.6165	81.1907	80.9324	80.7045	81.2862	80	80.9077	81.25	96.5613	98.7151	99.6665	99.2252	99.2244	99.2265	100	99.7773	99.0592	98.8889	98.8877	98.9989	99.3858	99.1071	98.9967	98.8353	98.9961	99.2758
Chlamydia_trachomatis_B_TZ1A828_OT_strain_B_TZ1A828_OT_full_genome_RENAMED	80.8847	80.8847	80.8723	82.973	82.2906	83.545	83.1504	96.1905	96.2444	96.3545	95.7637	96.2984	82.3337	82.3978	82.2888	76.9112	81.6305	81.5678	81.4248	81.3524	80.1519	81.6208	80.2846	81.7028	81.3291	81.0697	80.8947	81.4776	80.0817	81.0444	81.3354	96.613	98.8255	99.8887	99.3906	99.3899	99.3363	99.7773	100	99.169	98.8877	98.9978	99.0535	99.441	99.162	99.0513	98.8895	99.0508	99.3307
Chlamydia_trachomatis_C_TW-3_strain_C_TW-3_full_genome_RENAMED	80.4712	80.4712	80.4075	83.0199	82.6568	84.0285	83.6879	95.4343	95.4875	95.5964	95.9003	95.5407	81.7344	81.8527	81.7443	76.5306	81.3158	81.2533	81.1123	81.8803	80.6647	81.306	80.6973	81.4932	81.5941	81.6475	80.5338	81.7943	80.6501	81.5161	81.861	96.6887	98.2768	99.1704	99.7247	99.6141	99.6701	99.0592	99.169	100	99.2814	99.2806	99.2806	98.8333	98.6119	98.3916	99.1722	98.5572	98.6696
Chlamydia_trachomatis_D-EC_strain_D-EC_full_genome_RENAMED	80.8198	80.8198	80.8076	83.3873	82.9101	84.1873	83.8445	95.64	95.6935	95.859	96.1068	95.7471	81.8281	82.0011	81.838	76.8561	81.5637	81.5011	81.3586	82.1297	80.8489	81.5539	80.9331	81.6887	82	81.8943	80.8824	82.0432	80.9378	81.7613	82.0567	96.8975	98.4933	98.8895	99.3919	99.2806	99.2274	98.8889	98.8877	99.2814	100	99.7778	99.6111	99.3307	98.8294	98.9421	99.169	98.9415	98.7757
Chlamydia_trachomatis_D-LC_strain_D-LC_full_genome_RENAMED	80.7996	80.7996	80.7874	83.3693	82.786	84.1699	83.8268	95.7471	95.8007	95.9104	96.2138	95.8543	81.9172	82.0904	81.9271	76.8324	81.5442	81.4815	81.339	82.1108	80.8295	81.5344	80.9137	81.6693	81.981	81.8753	80.8623	82.0242	80.9184	81.7423	82.0378	97.005	98.4916	98.9994	99.3913	99.3906	99.2818	98.8877	98.9978	99.2806	99.7778	100	99.7219	99.4417	98.9397	99.0524	99.279	98.9403	98.8858
Chlamydia_trachomatis_D_CS637_11_strain_D_CS637_11_full_genome_RENAMED	80.747	80.747	80.7349	83.4233	82.8919	84.2802	83.9912	95.7471	95.8007	95.9104	96.2138	95.8543	81.9172	82.0904	81.9271	76.8324	81.4913	81.4286	81.2862	82.058	80.8801	81.4815	80.9137	81.6693	81.981	81.8753	80.8097	81.9715	80.8673	81.7423	82.0378	97.005	98.5475	99.055	99.4466	99.446	99.337	98.9989	99.0535	99.2806	99.6111	99.7219	100	99.2741	98.7723	98.8852	99.279	98.8846	98.7744
Chlamydia_trachomatis_D_UW-3_CX_strain_D_UW-3_CX_full_genome_RENAMED	81.151	81.151	81.138	83.1436	82.403	83.7209	83.3242	96.1798	96.2338	96.3442	95.7518	96.288	82.2854	82.459	82.2951	77.1605	81.9002	81.8375	81.6931	81.6208	80.3553	81.8906	80.489	82.0255	81.597	81.2829	81.2137	81.6402	80.4916	81.3089	81.6552	96.5479	98.9344	99.442	98.9444	98.9433	98.8353	99.3858	99.441	98.8333	99.3307	99.4417	99.2741	100	99.3838	99.4964	98.8307	99.3841	99.3289
Chlamydia_trachomatis_E_11023_strain_E_11023_full_genome_RENAMED	80.7916	80.7916	80.7794	82.8277	81.8278	83.7299	83.1683	95.9012	95.9551	96.0652	95.4749	96.009	81.9126	82.0863	82.0863	76.9152	81.6446	81.5817	81.4384	81.3658	80.1116	81.6348	80.0916	81.717	81.2896	80.9249	80.9599	81.3855	80.2456	81.057	81.3488	96.3829	99.0471	99.1634	98.6674	98.7771	98.6696	99.1071	99.162	98.6119	98.8294	98.9397	98.7723	99.3838	100	99.6644	99.2209	99.5523	99.6087
Chlamydia_trachomatis_E_150_strain_E_150_full_genome_RENAMED	80.7064	80.7064	80.6944	82.7381	81.7941	83.6374	83.1319	95.6814	95.7351	95.845	95.2567	95.7889	82.0415	82.1058	81.9967	76.8362	81.558	81.4952	81.3524	81.2797	80.0304	81.5483	80.0102	81.6305	81.2038	80.8399	80.8746	81.2995	80.1636	80.9723	81.2632	96.2201	98.8802	99.0529	98.558	98.6674	98.3942	98.9967	99.0513	98.3916	98.9421	99.0524	98.8852	99.4964	99.6644	100	98.9994	99.7764	99.3858
Chlamydia_trachomatis_E_Bour_strain_E_Bour_full_genome_RENAMED	80.4302	80.4302	80.4188	82.9833	82.3032	84.1034	83.5976	95.3683	95.4216	95.5307	95.8356	95.4749	81.6404	81.8132	81.7047	76.5849	81.2764	81.2137	81.0726	81.8421	80.5752	81.2665	80.5063	81.3488	81.6605	81.5047	80.5978	81.756	80.6616	81.4776	81.7182	96.8473	98.6072	98.8914	99.2826	99.3923	99.2837	98.8353	98.8895	99.1722	99.169	99.279	99.279	98.8307	99.2209	98.9994	100	98.9989	99.1667
Chlamydia_trachomatis_E_SW3_strain_E_SW3_full_genome_RENAMED	80.8544	80.8544	80.8421	82.8912	81.9437	83.7942	83.2875	95.7351	95.7889	95.8989	95.3099	95.8427	82.0863	82.1507	82.0415	76.9784	81.7073	81.6446	81.5011	81.4286	80.1724	81.6976	80.1527	81.7797	81.3524	80.9874	81.0227	81.4482	80.3069	81.1192	81.4113	96.218	98.9916	99.0524	98.6681	98.6667	98.4488	98.9961	99.0508	98.5572	98.9415	98.9403	98.8846	99.3841	99.5523	99.7764	98.9989	100	99.2737
Chlamydia_trachomatis_F_11-96_strain_F_11-96_full_genome_RENAMED	80.6639	80.6639	80.6519	82.6933	81.8568	83.5912	83.0862	95.9081	95.9619	96.0718	95.4824	96.0157	81.9422	82.1701	81.952	76.694	81.5148	81.452	81.3094	81.2368	79.9899	81.505	79.9695	81.5873	81.1609	80.7975	80.832	81.2566	80.1226	80.93	81.2204	96.3333	98.9927	99.2762	98.8359	98.9456	98.9485	99.2758	99.3307	98.6696	98.7757	98.8858	98.7744	99.3289	99.6087	99.3858	99.1667	99.2737	100
Chlamydia_trachomatis_F_SW4_strain_F_SW4_full_genome_RENAMED	80.7064	80.7064	80.6944	82.7922	81.9002	83.6374	83.1319	95.9058	95.9596	96.0696	95.4799	96.0135	82.1507	82.2149	81.9967	76.7334	81.558	81.4952	81.3524	81.2797	80.0304	81.5483	80.0102	81.6305	81.2038	80.8399	80.8746	81.2995	80.1636	80.9723	81.2632	96.3313	99.1041	99.2201	98.7243	98.834	98.7265	99.1081	99.2188	98.6689	98.7751	98.8852	98.8294	99.3285	99.7204	99.4972	99.1662	99.4969	99.6092
Chlamydia_trachomatis_F_SW5_strain_F_SW5_full_genome_RENAMED	80.7489	80.7489	80.7368	82.837	81.9968	83.7389	83.2325	95.9596	96.0135	96.1236	95.5332	96.0674	82.1955	82.2598	82.0961	76.6701	81.6013	81.5385	81.3953	81.3228	80.071	81.5915	80.0509	81.6737	81.2467	80.8824	80.9172	81.3425	80.1535	81.0146	81.306	96.3849	99.1036	99.2196	98.7236	98.8333	98.8366	99.1634	99.2183	98.6681	98.7744	98.8846	98.8288	99.3281	99.6083	99.3851	99.1657	99.3848	99.7765
Chlamydia_trachomatis_G_11074_strain_G_11074_full_genome_RENAMED	81.0554	81.0554	81.0427	83.1528	82.4655	83.7853	83.3883	95.845	95.8989	96.009	95.419	95.9528	82.1858	82.3594	82.2501	77.018	81.8037	81.741	81.597	81.5246	80.3653	81.7941	80.3971	81.929	81.4482	81.2401	81.1181	81.5442	80.3992	81.214	81.5595	96.3829	98.935	99.3865	99.0006	98.8883	98.7251	99.3304	99.3855	98.834	99.1081	99.1071	99.1629	99.5518	99.0482	99.2729	98.5531	99.2725	99.1056
Chlamydia_trachomatis_G_11222_strain_G_11222_full_genome_RENAMED	81.0654	81.0654	81.0526	83.216	82.3686	83.8496	83.4524	96.0718	96.1258	96.236	95.6449	96.1798	82.3048	82.4782	82.4236	77.1326	81.8664	81.8037	81.6596	81.5873	80.3753	81.8568	80.458	81.9386	81.5637	81.25	81.1808	81.6068	80.4604	81.3285	81.5692	96.4961	99.1036	99.3868	99.0011	98.8889	98.7812	99.3307	99.3858	98.8901	99.3872	99.3865	99.2192	99.832	99.3285	99.441	98.7764	99.4407	99.2737
Chlamydia_trachomatis_G_9301_strain_G_9301_full_genome_RENAMED	81.0127	81.0127	81	83.1077	82.3155	83.7389	83.3425	95.7912	95.845	95.9551	95.3657	95.8989	82.1409	82.3144	82.2052	77.0812	81.7603	81.6976	81.5539	81.4815	80.3245	81.7507	80.3562	81.8856	81.4052	81.1975	81.0754	81.5011	80.3581	81.1715	81.5166	96.3293	98.8796	99.3311	98.9456	98.8333	98.6704	99.275	99.33	98.7791	99.0529	99.0519	99.1076	99.4961	98.9927	99.2174	98.4983	99.217	99.0503
Chlamydia_trachomatis_G_9768_strain_G_9768_full_genome_RENAMED	80.9499	80.9499	80.9373	83.0444	82.2529	83.6746	83.2783	95.845	95.8989	96.009	95.419	95.9528	82.1858	82.3594	82.2501	77.018	81.6976	81.6348	81.4913	81.4187	80.2638	81.6879	80.2953	81.823	81.3425	81.135	81.0127	81.4384	80.2968	81.1094	81.4542	96.3829	98.8229	99.3865	98.8895	98.8883	98.7251	99.3304	99.3855	98.7229	98.9967	99.1071	99.1629	99.5518	99.0482	99.2729	98.5531	99.1606	99.1056
Chlamydia_trachomatis_Ia_SotonIa1_strain_Ia_SotonIa1_full_genome_RENAMED	80.6197	80.6197	80.608	83.2884	82.8133	84.141	83.6344	95.4749	95.5282	95.6376	95.9422	95.5817	81.838	81.9565	81.9022	76.7144	81.3622	81.2995	81.1579	81.9283	80.7576	81.3524	80.7907	81.4873	81.7991	81.7469	80.6824	81.8421	80.7438	81.6146	81.8563	96.7331	98.4941	99.1676	99.6685	99.5575	99.3381	99.0006	99.1662	99.3923	99.6672	99.6669	99.6669	99.2196	98.7187	98.8314	99.2802	98.9421	98.7764
Chlamydia_trachomatis_Ia_SotonIa3_strain_Ia_SotonIa3_full_genome_RENAMED	80.6197	80.6197	80.608	83.2884	82.8133	84.141	83.6344	95.4749	95.5282	95.6376	95.9422	95.5817	81.838	81.9565	81.9022	76.7144	81.3622	81.2995	81.1579	81.9283	80.7576	81.3524	80.7907	81.4873	81.7991	81.7469	80.6824	81.8421	80.7438	81.6146	81.8563	96.7331	98.4941	99.1676	99.6685	99.5575	99.3381	99.0006	99.1662	99.3923	99.6672	99.6669	99.6669	99.2196	98.7187	98.8314	99.2802	98.9421	98.7764
Chlamydia_trachomatis_J_6276tet1_strain_J_6276tet1_full_genome_RENAMED	80.2392	80.2392	80.2283	82.2305	81.466	82.8338	82.3402	95.0802	95.1327	95.2407	94.6645	95.1854	81.5393	81.6568	81.603	76.2798	80.9723	80.91	80.7712	80.699	79.5898	80.9623	79.6687	81.0966	80.6771	80.4247	80.3015	80.7191	79.5661	80.4538	80.7373	95.4521	97.9029	98.682	98.1957	98.1938	97.9258	98.4615	98.6799	97.9224	98.2986	98.4066	98.2967	98.8417	98.3462	98.4581	97.9178	98.3471	98.404
Chlamydia_trachomatis_L1_115_strain_L1_115_full_genome_RENAMED	80.7165	80.7692	80.7571	83.5046	82.8647	84.5856	84.2394	95.6839	95.7375	95.8474	96.1517	95.7912	81.7239	82.0611	81.7339	77.0534	81.5678	81.505	81.3622	82.1353	80.9524	81.558	80.9863	81.746	81.9525	81.9517	80.8847	82.0486	80.8891	81.7659	82.1147	97.0556	99.3285	98.5523	98.9468	99.0566	99.0039	98.4401	98.5499	98.7805	98.9983	99.1086	99.1643	98.6577	98.6585	98.4925	99.1111	98.4916	98.6607
Chlamydia_trachomatis_L1_224_strain_L1_224_full_genome_RENAMED	80.7368	80.7895	80.7773	83.5224	82.8829	84.6026	84.2567	95.6327	95.6863	95.796	96.1003	95.7399	81.7439	82.0806	81.7538	76.9744	81.5873	81.5246	81.3819	82.1542	80.9717	81.5776	81.0056	81.7653	81.9715	81.9706	80.9048	82.0675	80.9086	81.785	82.1335	97.0033	99.3292	98.4983	98.8926	98.8914	98.9497	98.3862	98.4958	98.7265	98.9994	99.1096	99.1653	98.6592	98.5483	98.3826	99.0011	98.3817	98.5507
Chlamydia_trachomatis_L1_440_LN_strain_L1_440_LN_full_genome_RENAMED	80.887	80.9398	80.9273	83.0894	82.1903	83.9424	83.5443	95.7303	95.7841	95.8943	95.3046	95.838	81.9574	82.1858	81.9672	77.2119	81.741	81.6782	81.5344	81.4619	80.2538	81.7313	80.3872	81.9194	81.4384	81.1777	81.0554	81.4815	80.2867	81.1518	81.5498	96.2695	99.7196	98.8281	98.4444	98.4427	98.2806	98.8275	98.8262	98.2222	98.5499	98.5483	98.6041	98.991	98.9356	98.8248	98.4967	98.9362	98.8255
Chlamydia_trachomatis_L2_25667R_strain_L2_25667R_full_genome_RENAMED	81.0782	81.1311	81.1181	83.2881	82.4375	84.1463	83.7466	96.0067	96.0608	96.1712	95.5792	96.1149	82.2113	82.3304	82.221	77.3944	81.9872	81.9245	81.7797	81.6543	80.4878	81.9777	80.5711	82.1125	81.6305	81.3684	81.2467	81.7267	80.5228	81.3417	81.7414	96.544	99.8316	98.8827	98.4983	98.4967	98.4453	98.7703	98.8808	98.3315	98.5483	98.5467	98.6026	98.9899	99.1026	98.9356	98.6622	99.0471	98.9922
Chlamydia_trachomatis_L2_434_Buf_strain_L2_434_Buf_full_genome_RENAMED	80.7368	80.7895	80.7773	83.5224	82.8829	84.5475	84.2019	95.5767	95.6303	95.7399	95.9889	95.6839	81.8529	81.9717	81.8627	77.0769	81.6402	81.5776	81.4346	82.1014	80.9211	81.6305	80.9548	81.7653	81.9715	81.9182	80.9048	82.0675	80.9086	81.7328	82.0809	96.9478	99.3851	98.4427	98.8926	98.8914	98.8391	98.3306	98.4401	98.7265	98.9439	98.9427	98.9983	98.5475	98.66	98.4941	99.0566	98.6049	98.6065
Chlamydia_trachomatis_L2_434_Bui_strain_L2_434_Bui_full_genome_RENAMED	80.7368	80.7895	80.7773	83.5224	82.8829	84.5475	84.2019	95.5767	95.6303	95.7399	95.9889	95.6839	81.8529	81.9717	81.8627	77.0769	81.6402	81.5776	81.4346	82.1014	80.9211	81.6305	80.9548	81.7653	81.9715	81.9182	80.9048	82.0675	80.9086	81.7328	82.0809	96.9478	99.3851	98.4427	98.8926	98.8914	98.8391	98.3306	98.4401	98.7265	98.9439	98.9427	98.9983	98.5475	98.66	98.4941	99.0566	98.6049	98.6065
Chlamydia_trachomatis_L2b_795__full_genome_RENAMED	80.674	80.7267	80.7147	83.4595	82.8208	84.5389	84.1932	95.5742	95.6278	95.7375	96.0424	95.6814	81.843	82.1253	81.8529	77.0139	81.5246	81.4619	81.3193	82.0919	80.9114	81.5148	80.9451	81.7028	81.962	81.9088	80.8421	82.0053	80.8478	81.7232	82.0715	97.0017	99.217	98.4975	98.892	99.0017	98.8938	98.441	98.495	98.6704	98.9989	99.1091	99.1648	98.6585	98.6034	98.4933	99.0561	98.4925	98.5499
Chlamydia_trachomatis_L2b_8200_07_strain_L2b_8200_07_full_genome_RENAMED	80.674	80.7267	80.7147	83.4595	82.8208	84.5389	84.1932	95.5742	95.6278	95.7375	96.0424	95.6814	81.843	82.1253	81.8529	77.0139	81.5246	81.4619	81.3193	82.0919	80.9114	81.5148	80.9451	81.7028	81.962	81.9088	80.8421	82.0053	80.8478	81.7232	82.0715	97.0017	99.217	98.4975	98.892	99.0017	98.8938	98.441	98.495	98.6704	98.9989	99.1091	99.1648	98.6585	98.6034	98.4933	99.0561	98.4925	98.5499
Chlamydia_trachomatis_L2b_UCH-1_proctitis_strain_UCH-1_full_genome_RENAMED	80.9725	81.0254	81.0127	83.1796	82.2778	84.0355	83.6364	95.9505	96.0045	96.1149	95.5232	96.0586	82.1565	82.4398	82.1663	77.2915	81.8278	81.765	81.6208	81.5483	80.3862	81.8182	80.4691	82.0064	81.5246	81.2632	81.141	81.5678	80.369	81.2369	81.6359	96.4883	99.7193	98.8827	98.3871	98.4967	98.3898	98.8821	98.8808	98.1646	98.4925	98.6026	98.6585	99.046	98.9905	98.8796	98.5507	98.8789	98.9362
Chlamydia_trachomatis_L2b_UCH-2_strain_L2b_UCH-2_full_genome_RENAMED	80.674	80.7267	80.7147	83.4595	82.8208	84.5389	84.1932	95.5742	95.6278	95.7375	96.0424	95.6814	81.843	82.1253	81.8529	77.0139	81.5246	81.4619	81.3193	82.0919	80.9114	81.5148	80.9451	81.7028	81.962	81.9088	80.8421	82.0053	80.8478	81.7232	82.0715	97.0017	99.217	98.4975	98.892	99.0017	98.8938	98.441	98.495	98.6704	98.9989	99.1091	99.1648	98.6585	98.6034	98.4933	99.0561	98.4925	98.5499
Chlamydia_trachomatis_L2c_strain_L2c_full_genome_RENAMED	80.9926	81.0454	81.0327	83.0894	82.3498	84.0532	83.6544	95.8989	95.9528	96.063	95.4723	96.0067	82.1214	82.2404	82.1311	77.3148	81.9002	81.8375	81.6931	81.5678	80.4061	81.8906	80.489	82.0255	81.5442	81.2829	81.1609	81.6402	80.4403	81.2565	81.6552	96.4365	99.8317	98.7723	98.3889	98.3871	98.3361	98.66	98.7703	98.2222	98.4384	98.4366	98.4925	98.8789	98.9916	98.8248	98.5523	98.9362	98.9374
Chlamydia_trachomatis_L3_404_LN_strain_L3_404_LN_full_genome_RENAMED	80.7692	80.8219	80.8097	83.5587	82.9178	84.6409	84.2943	95.6839	95.7375	95.8474	96.1517	95.7912	81.7785	82.0065	81.7884	77.0021	81.6208	81.558	81.415	82.1882	81.003	81.611	81.0371	81.7989	82.0053	82.0042	80.9373	82.1542	80.9402	81.8182	82.1673	97.0556	99.1606	98.608	99.0022	99.0011	99.0592	98.4401	98.6057	98.8359	99.1096	99.2201	99.2758	98.7696	98.6585	98.4925	99.1111	98.4916	98.6049
Chlamydia_trachomatis_RC-F_69_strain_RC-F_69_full_genome_RENAMED	80.8746	80.8746	80.8623	83.0719	82.2812	83.8674	83.3608	96.1323	96.1862	96.2963	95.7055	96.2402	82.3786	82.4973	82.3882	76.8994	81.7797	81.717	81.5734	81.5011	80.2938	81.77	80.427	81.9048	81.3193	81.2172	81.0953	81.5206	80.3781	81.1912	81.536	96.5556	98.7129	99.1648	98.6696	98.6681	98.5612	98.9415	99.1634	98.337	98.4975	98.6072	98.6072	99.0492	99.0497	98.8833	98.6111	98.8827	99.1071
Chlamydia_trachomatis_RC-Fs_342_strain_RC-Fs_342_full_genome_RENAMED	79.9689	79.9689	79.9586	82.0554	81.2435	82.9255	82.4324	95.1462	95.1987	95.3065	94.7311	95.2512	81.6864	81.6962	81.5888	76.1254	80.9077	80.8455	80.7072	80.6351	79.4309	80.8977	79.509	81.0318	80.6133	80.3101	80.2386	80.6552	79.5569	80.3397	80.6736	95.5714	97.5771	98.2466	97.7632	97.7608	97.549	98.0811	98.2437	97.3813	97.6451	97.6974	97.6974	98.1288	98.1298	98.0769	97.7037	98.0759	98.1878
Chlamydia_trachomatis_RC-Fs_852_strain_RC-Fs_852_full_genome_RENAMED	80.1764	80.1764	80.1657	82.3216	81.4525	83.0886	82.5946	95.1462	95.1987	95.3065	94.7311	95.2512	81.6327	81.7499	81.6425	76.2772	81.0642	81.0021	80.8632	80.7913	79.5806	81.0543	79.7094	81.1881	80.7692	80.5168	80.3942	80.8112	79.708	80.4941	80.829	95.626	97.7423	98.3014	97.9269	97.8154	97.6035	98.136	98.2986	97.545	97.8094	97.7522	97.7522	98.1838	98.1848	98.1319	97.7583	98.2408	98.2427
Chlamydia_trachomatis_RC-J_943_strain_RC-J_943_full_genome_RENAMED	81.2169	81.2169	81.2038	83.4329	82.472	84.0733	83.508	96.1149	96.169	96.2796	95.6863	96.2232	82.3014	82.4206	82.3111	77.3711	82.0745	82.0117	81.8664	81.741	80.5697	82.0649	80.6534	82.1998	81.664	81.4542	81.3326	81.8134	80.6054	81.4271	81.8278	96.6518	99.7189	98.9933	98.4967	98.6065	98.5548	98.8808	98.9916	98.3296	98.5467	98.657	98.7129	99.1011	99.2701	99.1026	98.8281	99.1021	99.1592
Chlamydia_trachomatis_RC-J_953_strain_RC-J_953_full_genome_RENAMED	81.2797	81.2797	81.2665	83.3876	82.4814	83.8602	83.5722	96.0608	96.1149	96.2254	95.6327	96.169	82.3111	82.4849	82.3755	77.2798	82.0308	81.9681	81.823	81.6976	80.5287	82.0213	80.6122	82.1561	81.5678	81.4113	81.2896	81.77	80.5641	81.3844	81.7846	96.5979	99.6067	99.1056	98.6088	98.6072	98.6667	98.9933	99.1041	98.4418	98.6592	98.7696	98.8255	99.2139	99.2705	99.1031	98.8288	99.1026	99.1597
Chlamydia_trachomatis_RC-J_966_strain_RC-J_966_full_genome_RENAMED	81.1211	81.174	81.1609	83.4419	82.4814	84.193	83.6825	96.0608	96.1149	96.2254	95.6327	96.169	82.2563	82.3755	82.266	77.4343	82.0308	81.9681	81.823	81.6976	80.5287	82.0213	80.6122	82.1561	81.6737	81.4113	81.2896	81.77	80.5641	81.3844	81.7846	96.5979	99.7753	98.938	98.5531	98.5515	98.5	98.8255	98.9362	98.3862	98.6034	98.6018	98.6577	99.0455	99.2144	99.0471	98.773	99.1587	99.1036
Chlamydia_trachomatis_RC-J_971_strain_RC-J_971_full_genome_RENAMED	81.174	81.174	81.1609	83.1705	82.3749	83.7493	83.4068	95.9482	96.0023	96.1127	95.5207	96.0563	82.2015	82.3755	82.266	77.2798	81.9245	81.8617	81.717	81.5915	80.427	81.9149	80.5102	82.0499	81.4619	81.306	81.1839	81.664	80.4615	81.2795	81.679	96.4863	99.7191	98.9939	98.4975	98.6072	98.5556	98.8814	98.9922	98.3306	98.5475	98.6577	98.7136	99.1016	99.2705	99.1031	98.8288	99.1026	99.2157
Chlamydia_trachomatis_RC-Js_122_strain_RC-Js_122_full_genome_RENAMED	80.1463	80.1985	80.1877	82.3592	81.8517	83.2421	82.7436	95.2222	95.2752	95.3838	94.8038	95.3281	81.6117	81.6757	81.6216	76.5275	81.0924	81.03	80.8901	80.8176	79.598	81.0825	79.7277	81.2172	80.7431	80.5411	80.4178	80.8377	79.7263	80.5181	80.8555	95.9251	97.9479	98.3444	97.967	97.9648	97.751	98.1778	98.3416	97.6374	97.8489	97.7913	97.7913	98.2262	98.1717	98.0077	97.7423	98.1174	98.1195
Chlamydia_trachomatis_RC-L2_55_strain_RC-L2_55_full_genome_RENAMED	81.0354	81.0882	81.0754	83.243	82.3936	84.0997	83.7004	95.9528	96.0067	96.1171	95.5257	96.0608	82.1663	82.2854	82.1761	77.3546	81.9437	81.881	81.7364	81.611	80.4469	81.9341	80.5301	82.069	81.5873	81.3256	81.2038	81.6834	80.4816	81.2991	81.6983	96.4903	99.8878	98.8275	98.4436	98.4418	98.3907	98.7151	98.8255	98.2768	98.4933	98.4916	98.5475	98.9344	99.0471	98.8802	98.6072	98.9916	98.9927
Chlamydia_trachomatis_RC-L2s_3_strain_RC-L2s_3_full_genome_RENAMED	80.8645	80.9172	80.9048	83.1169	82.5372	84.0796	83.6813	96.2423	96.2963	96.4065	95.8147	96.3504	82.369	82.4332	82.3786	77.1957	81.823	81.7603	81.6165	81.5442	80.2838	81.8134	80.4171	81.9481	81.4678	81.2598	81.138	81.5637	80.4192	81.2337	81.5789	96.8316	98.9362	99.2201	98.8353	98.834	98.6157	99.0524	99.2188	98.5025	98.7194	98.6622	98.6622	99.1046	99.0492	98.8827	98.6103	98.9939	98.995
Chlamydia_trachomatis_RC-L2s_46_strain_RC-L2s_46_full_genome_RENAMED	80.9725	81.0254	81.0127	83.1796	82.331	84.0355	83.5813	96.0067	96.0608	96.1712	95.5792	96.1149	82.1565	82.3304	82.2757	77.2915	81.881	81.8182	81.6737	81.5483	80.3354	81.8713	80.4182	82.0064	81.5246	81.2632	81.141	81.6208	80.4203	81.2369	81.6359	96.5998	99.7754	98.9385	98.4427	98.5523	98.5008	98.8262	98.9368	98.2759	98.4925	98.6026	98.6585	99.046	99.1587	98.9916	98.7179	98.991	99.1041
Chlamydia_trachomatis_Sweden2_strain_Sweden2_full_genome_RENAMED	80.8544	80.8544	80.8421	82.8912	81.9437	83.7942	83.2875	95.679	95.7327	95.8427	95.254	95.7865	82.0317	82.0961	81.9869	76.9784	81.6543	81.5915	81.4482	81.3757	80.1724	81.6446	80.1527	81.8326	81.3524	80.9874	80.97	81.3953	80.2558	81.0669	81.4639	96.1624	98.8796	98.9967	98.6127	98.6111	98.3934	98.9403	98.995	98.5017	98.9415	98.9403	98.8846	99.3841	99.5523	99.7764	98.9989	99.8881	99.2737
Chlamydia_trachomatis_strain_D_13-96_full_genome_RENAMED	80.7489	80.7489	80.7368	82.7829	81.9437	83.6836	83.1776	95.8474	95.9012	96.0112	95.4216	95.9551	82.0863	82.1507	81.9869	76.7729	81.5483	81.4854	81.3425	81.2698	80.071	81.5385	80.0509	81.6737	81.1939	80.8824	80.8645	81.2896	80.1535	80.9623	81.306	96.2736	98.9916	99.1639	98.6681	98.7778	98.7812	99.1076	99.1625	98.5572	98.7187	98.8288	98.8846	99.2721	99.6642	99.441	99.0545	99.3289	99.6648
Chlamydia_trachomatis_strain_E-103_full_genome_RENAMED	80.4942	80.4942	80.4827	83.1085	82.4246	84.2337	83.7808	95.4139	95.4673	95.5767	95.882	95.5207	81.8726	81.9369	81.8281	76.6393	81.3425	81.2797	81.138	81.9093	80.637	81.3326	80.5682	81.415	81.7272	81.5707	80.6621	81.823	80.7241	81.5433	81.7848	96.7849	98.5483	98.7222	99.115	99.2248	99.0061	98.6659	98.7201	99.0044	99.5003	99.6109	99.4441	99.1629	99.2192	99.3315	99.5565	99.2196	99.0535
Chlamydia_trachomatis_strain_E-160_full_genome_RENAMED	80.4097	80.4097	80.3983	83.0189	82.3374	84.141	83.6891	95.3073	95.3605	95.4698	95.7754	95.4139	81.7292	81.7935	81.6848	76.5609	81.2566	81.1939	81.0526	81.823	80.5556	81.2467	80.4866	81.3291	81.6412	81.4854	80.5774	81.7368	80.6419	81.4583	81.699	96.6777	98.4384	98.6127	99.0055	99.115	98.8969	98.5564	98.6103	98.895	99.3899	99.5003	99.3337	99.0524	99.2201	99.4435	99.4463	99.3318	98.9433
Chlamydia_trachomatis_strain_E-32931_full_genome_RENAMED	80.2618	80.2618	80.2508	82.8587	82.4987	84.0834	83.6334	95.2673	95.3203	95.4292	95.7341	95.3735	81.7886	81.8527	81.7443	76.4286	81.2105	81.148	81.0073	81.7752	80.5639	81.2006	80.4952	81.3354	81.5417	81.4911	80.5338	81.6894	80.5485	81.3603	81.7041	96.6336	98.1101	98.6173	99.1189	99.118	98.9005	98.4505	98.615	98.8987	99.1708	99.1699	99.0592	98.7222	98.7785	99.0017	99.2274	99.0011	98.7251
Chlamydia_trachomatis_strain_E-547_full_genome_RENAMED	80.4097	80.4097	80.3983	83.0189	82.3374	84.141	83.6891	95.2514	95.3046	95.4139	95.7198	95.3579	81.6748	81.7391	81.6304	76.5609	81.2038	81.141	81	81.7703	80.5556	81.1939	80.4866	81.3291	81.5886	81.4854	80.5249	81.6842	80.5909	81.4063	81.699	96.6224	98.4384	98.6127	99.0055	99.115	98.8969	98.5564	98.6103	98.8398	99.279	99.3892	99.4448	98.9409	99.1086	99.3322	99.3909	99.2205	98.8877
Chlamydia_trachomatis_strain_E-8873_full_genome_RENAMED	80.4097	80.4097	80.3983	83.0189	82.3374	84.141	83.6891	95.419	95.4723	95.5817	95.8866	95.5257	81.7292	81.7935	81.6304	76.6633	81.2038	81.141	81	81.7703	80.5556	81.1939	80.4866	81.3291	81.5886	81.4854	80.5249	81.6842	80.5909	81.4063	81.699	96.7331	98.5499	98.7236	99.116	99.2257	99.1175	98.6674	98.7215	99.0055	99.1681	99.2782	99.3337	98.8294	99.3315	99.1096	99.6124	98.9978	99.1101
Chlamydia_trachomatis_strain_E-DK-20_full_genome_RENAMED	80.1151	80.1151	80.1044	82.7068	82.1918	83.8727	83.4242	95.2699	95.3229	95.4318	95.7364	95.376	81.7443	81.7542	81.5918	76.3896	80.9574	80.8947	80.7551	81.5223	80.2718	80.9474	80.2525	81.0825	81.3417	81.2402	80.2824	81.4368	80.3553	81.1624	81.4525	96.6906	98	98.5075	98.8993	99.0083	98.7912	98.3407	98.505	98.5691	99.0608	99.1704	98.9491	98.7229	98.7791	99.0022	99.1175	98.8907	98.7258
Chlamydia_trachomatis_strain_E_CS1025_11_full_genome_RENAMED	80.4519	80.4519	80.4405	83.0636	82.328	84.1873	83.6802	95.5282	95.5817	95.6911	95.9956	95.6351	81.6649	81.838	81.7292	76.6001	81.2995	81.2368	81.0953	81.8661	80.5963	81.2896	80.5274	81.372	81.6842	81.528	80.6197	81.7799	80.683	81.5008	81.7419	96.8975	98.6607	98.7785	99.1708	99.2806	99.1722	98.7222	98.7764	99.1155	99.2231	99.3333	99.2778	98.8846	99.2754	99.0535	99.8338	99.0529	99.1096
Chlamydia_trachomatis_strain_F-6068_full_genome_RENAMED	80.5147	80.5147	80.5031	83.1267	82.5489	84.2511	83.7986	95.4749	95.5282	95.6376	95.9422	95.5817	81.7836	81.8478	81.6848	76.5609	81.3622	81.2995	81.1579	81.9283	80.6566	81.3524	80.5879	81.4346	81.7464	81.59	80.6824	81.8421	80.7438	81.5625	81.8039	96.7885	98.7172	98.7236	99.2265	99.2257	99.1175	98.6674	98.7215	99.1713	99.3899	99.3892	99.2227	98.9409	99.2201	98.9983	99.557	98.9978	99.277
Chlamydia_trachomatis_strain_F_1-93_full_genome_RENAMED	80.674	80.674	80.6621	82.6486	81.9194	83.6002	83.0406	95.9664	96.0202	96.1301	95.5407	96.074	82.1156	82.2888	82.0163	76.706	81.5246	81.4619	81.3193	81.2467	80	81.5148	80.0305	81.597	81.1709	80.86	80.8421	81.2665	80.0817	80.9399	81.2303	96.3909	98.9933	99.2766	98.7812	98.8907	98.5619	99.0535	99.2754	98.5596	98.9433	99.0535	98.8864	99.4969	99.7207	99.5536	99.1671	99.4417	99.7211
Chlamydia_trachomatis_strain_F_6-94_full_genome_RENAMED	80.7064	80.7064	80.6944	82.7381	81.9002	83.5821	83.1319	95.7936	95.8474	95.9573	95.3683	95.9012	82.0415	82.1058	81.9422	76.7334	81.505	81.4422	81.2995	81.2269	80.0304	81.4952	80.0102	81.6305	81.151	80.8399	80.8219	81.2467	80.1125	80.92	81.2632	96.2201	98.9922	99.1086	98.6134	98.7229	98.7265	99.0524	99.1071	98.5025	98.6637	98.7737	98.8294	99.2166	99.4966	99.2737	98.9994	99.1615	99.7208
Chlamydia_trachomatis_strain_F_CS847_08_full_genome_RENAMED	80.4519	80.4519	80.4405	83.0636	82.4339	84.1322	83.6802	95.4723	95.5257	95.6351	95.9399	95.5792	81.6649	81.7292	81.6748	76.4977	81.2467	81.1839	81.0427	81.8134	80.5963	81.2368	80.5274	81.372	81.7368	81.528	80.5672	81.7272	80.632	81.4487	81.7419	96.8421	98.7165	98.7785	99.1708	99.2806	99.2826	98.7222	98.7764	99.0603	99.1121	99.2222	99.3889	98.773	99.0524	98.8307	99.5568	98.8301	99.2766
Chlamydia_trachomatis_strain_Ia_CS190_96_full_genome_RENAMED	80.8522	80.8522	80.8399	83.4773	82.9449	84.3354	84.0461	95.6911	95.7447	95.8543	96.1581	95.7983	81.8627	82.0359	81.8726	76.9862	81.597	81.5344	81.3917	82.1636	80.9307	81.5873	81.0152	81.775	82.0864	81.9801	80.9148	82.077	80.9694	81.7945	82.1429	96.9495	98.6034	98.9994	99.5019	99.3906	99.2818	98.9433	98.9978	99.3359	99.6667	99.6663	99.8331	99.2183	98.7165	98.8294	99.2235	98.9403	98.7187
Chlamydia_trachomatis_strain_J_31-98_full_genome_RENAMED	80.8544	80.8544	80.8421	82.9453	82.103	83.573	83.0676	95.9035	95.9573	96.0674	95.4774	96.0112	82.1955	82.3144	82.2598	76.927	81.6013	81.5385	81.3953	81.3228	80.1724	81.5915	80.2545	81.7267	81.2995	81.0399	80.9172	81.3425	80.1535	81.0669	81.3586	96.2736	98.7675	99.5541	99.0566	99.0556	98.8366	99.3865	99.5533	98.7791	99.1643	99.275	99.1634	99.72	99.2166	99.441	98.7764	99.3289	99.2737
Chlamydia_trachomatis_strain_L2b_CS19_08_full_genome_RENAMED	80.674	80.7267	80.7147	83.4595	82.8208	84.5389	84.1932	95.5742	95.6278	95.7375	96.0424	95.6814	81.843	82.1253	81.8529	77.0139	81.5246	81.4619	81.3193	82.0919	80.9114	81.5148	80.9451	81.7028	81.962	81.9088	80.8421	82.0053	80.8478	81.7232	82.0715	97.0017	99.217	98.4975	98.892	99.0017	98.8938	98.441	98.495	98.6704	98.9989	99.1091	99.1648	98.6585	98.6034	98.4933	99.0561	98.4925	98.5499
Chlamydia_trachomatis_strain_L2b_CS784_08_full_genome_RENAMED	80.674	80.7267	80.7147	83.4595	82.8208	84.5389	84.1932	95.5742	95.6278	95.7375	96.0424	95.6814	81.843	82.1253	81.8529	77.0139	81.5246	81.4619	81.3193	82.0919	80.9114	81.5148	80.9451	81.7028	81.962	81.9088	80.8421	82.0053	80.8478	81.7232	82.0715	97.0017	99.217	98.4975	98.892	99.0017	98.8938	98.441	98.495	98.6704	98.9989	99.1091	99.1648	98.6585	98.6034	98.4933	99.0561	98.4925	98.5499
Chlamydia_trachomatis_strain_QH111L_full_genome_RENAMED	79.8209	79.8209	79.7581	82.477	82.0159	83.4807	83.196	94.843	94.8962	95.0056	95.1478	94.9495	81.3421	81.4068	81.2977	76.0267	80.8263	80.7631	80.623	81.2896	79.9899	80.8161	80.0203	80.7407	81.0026	81.0073	80.0948	81.2038	80.0715	80.8777	81.1152	96.1111	97.7616	98.1069	98.3925	98.3907	98.4505	98.0501	98.1595	98.3925	98.4418	98.5515	98.4958	98.2103	98.0436	97.8783	98.3889	97.8771	98.1027
Chlamydia_trachomatis_strain_chxRP1H1_full_genome_RENAMED	81.1907	81.1907	81.1777	83.126	82.4403	83.6464	83.251	96.1323	96.1862	96.2963	95.7055	96.2402	82.2695	82.4427	82.2792	77.1561	81.9386	81.876	81.7318	81.6596	80.3951	81.929	80.427	82.0635	81.5831	81.2697	81.2533	81.679	80.4803	81.348	81.6938	96.5	98.9927	99.3875	99.0022	98.8901	98.8379	99.2758	99.3865	98.8914	99.3879	99.3872	99.2201	99.8322	99.3292	99.4417	98.7778	99.4413	99.2746
Chlamydia_trachomatis_strain_chxRP4D10_full_genome_RENAMED	81.141	81.141	81.1281	83.1345	82.2872	83.7119	83.315	96.1776	96.2317	96.3421	95.7494	96.2859	82.2757	82.4494	82.2854	77.1487	81.8906	81.8278	81.6834	81.611	80.3454	81.881	80.4791	82.0159	81.5873	81.273	81.2038	81.6305	80.4816	81.2991	81.6456	96.546	98.9338	99.4417	98.9439	98.9427	98.8346	99.3296	99.4407	98.8327	99.3304	99.4413	99.2737	99.8878	99.3834	99.4961	98.8301	99.3838	99.3285
Chlamydia_trachomatis_strain_chxRP4F1_full_genome_RENAMED	81.1709	81.1709	81.1579	83.1077	82.4748	83.6836	83.2875	96.1279	96.1819	96.2921	95.7007	96.236	82.1955	82.369	82.2052	77.184	81.9724	81.9098	81.7653	81.6931	80.426	81.9629	80.5598	82.0975	81.6693	81.355	81.2335	81.6596	80.5627	81.3808	81.7272	96.4961	98.9916	99.3868	99.0011	98.8889	98.7812	99.275	99.3858	98.8901	99.3872	99.3865	99.2192	99.832	99.3285	99.441	98.7764	99.4407	99.2737
[truncated: 53 more columns]

## Sheet: Chlamydia trachomatis
ID	Chlamydia_trachomatis_434_Bu_strain_434_Bu_full_genome_RENAMED	Chlamydia_trachomatis_A2497_strain_A2497_full_genome_RENAMED	Chlamydia_trachomatis_A_363_strain_A_363_full_genome_RENAMED	Chlamydia_trachomatis_A_7249_strain_A_7249_full_genome_RENAMED	Chlamydia_trachomatis_A_HAR-13_strain_A_HAR-13_full_genome_RENAMED	Chlamydia_trachomatis_B_Jali20_OT_strain_Jali20_full_genome_RENAMED	Chlamydia_trachomatis_B_TZ1A828_OT_strain_B_TZ1A828_OT_full_genome_RENAMED	Chlamydia_trachomatis_C_TW-3_strain_C_TW-3_full_genome_RENAMED	Chlamydia_trachomatis_D-EC_strain_D-EC_full_genome_RENAMED	Chlamydia_trachomatis_D-LC_strain_D-LC_full_genome_RENAMED	Chlamydia_trachomatis_D_CS637_11_strain_D_CS637_11_full_genome_RENAMED	Chlamydia_trachomatis_D_UW-3_CX_strain_D_UW-3_CX_full_genome_RENAMED	Chlamydia_trachomatis_E_11023_strain_E_11023_full_genome_RENAMED	Chlamydia_trachomatis_E_150_strain_E_150_full_genome_RENAMED	Chlamydia_trachomatis_E_Bour_strain_E_Bour_full_genome_RENAMED	Chlamydia_trachomatis_E_SW3_strain_E_SW3_full_genome_RENAMED	Chlamydia_trachomatis_F_11-96_strain_F_11-96_full_genome_RENAMED	Chlamydia_trachomatis_F_SW4_strain_F_SW4_full_genome_RENAMED	Chlamydia_trachomatis_F_SW5_strain_F_SW5_full_genome_RENAMED	Chlamydia_trachomatis_G_11074_strain_G_11074_full_genome_RENAMED	Chlamydia_trachomatis_G_11222_strain_G_11222_full_genome_RENAMED	Chlamydia_trachomatis_G_9301_strain_G_9301_full_genome_RENAMED	Chlamydia_trachomatis_G_9768_strain_G_9768_full_genome_RENAMED	Chlamydia_trachomatis_Ia_SotonIa1_strain_Ia_SotonIa1_full_genome_RENAMED	Chlamydia_trachomatis_Ia_SotonIa3_strain_Ia_SotonIa3_full_genome_RENAMED	Chlamydia_trachomatis_J_6276tet1_strain_J_6276tet1_full_genome_RENAMED	Chlamydia_trachomatis_L1_115_strain_L1_115_full_genome_RENAMED	Chlamydia_trachomatis_L1_224_strain_L1_224_full_genome_RENAMED	Chlamydia_trachomatis_L1_440_LN_strain_L1_440_LN_full_genome_RENAMED	Chlamydia_trachomatis_L2_25667R_strain_L2_25667R_full_genome_RENAMED	Chlamydia_trachomatis_L2_434_Buf_strain_L2_434_Buf_full_genome_RENAMED	Chlamydia_trachomatis_L2_434_Bui_strain_L2_434_Bui_full_genome_RENAMED	Chlamydia_trachomatis_L2b_795__full_genome_RENAMED	Chlamydia_trachomatis_L2b_8200_07_strain_L2b_8200_07_full_genome_RENAMED	Chlamydia_trachomatis_L2b_UCH-1_proctitis_strain_UCH-1_full_genome_RENAMED	Chlamydia_trachomatis_L2b_UCH-2_strain_L2b_UCH-2_full_genome_RENAMED	Chlamydia_trachomatis_L2c_strain_L2c_full_genome_RENAMED	Chlamydia_trachomatis_L3_404_LN_strain_L3_404_LN_full_genome_RENAMED	Chlamydia_trachomatis_RC-F_69_strain_RC-F_69_full_genome_RENAMED	Chlamydia_trachomatis_RC-Fs_342_strain_RC-Fs_342_full_genome_RENAMED	Chlamydia_trachomatis_RC-Fs_852_strain_RC-Fs_852_full_genome_RENAMED	Chlamydia_trachomatis_RC-J_943_strain_RC-J_943_full_genome_RENAMED	Chlamydia_trachomatis_RC-J_953_strain_RC-J_953_full_genome_RENAMED	Chlamydia_trachomatis_RC-J_966_strain_RC-J_966_full_genome_RENAMED	Chlamydia_trachomatis_RC-J_971_strain_RC-J_971_full_genome_RENAMED	Chlamydia_trachomatis_RC-Js_122_strain_RC-Js_122_full_genome_RENAMED	Chlamydia_trachomatis_RC-L2_55_strain_RC-L2_55_full_genome_RENAMED	Chlamydia_trachomatis_RC-L2s_3_strain_RC-L2s_3_full_genome_RENAMED	Chlamydia_trachomatis_RC-L2s_46_strain_RC-L2s_46_full_genome_RENAMED
Chlamydia_trachomatis_434_Bu_strain_434_Bu_full_genome_RENAMED	100	98.8275	98.4436	98.4418	98.3907	98.7151	98.8255	98.2768	98.4933	98.4916	98.5475	98.9344	99.0471	98.8802	98.6072	98.9916	98.9927	99.1041	99.1036	98.935	99.1036	98.8796	98.8229	98.4941	98.4941	97.9029	99.3285	99.3292	99.7196	99.8316	99.3851	99.3851	99.217	99.217	99.7193	99.217	99.8317	99.1606	98.7129	97.5771	97.7423	99.7189	99.6067	99.7753	99.7191	97.9479	99.8878	98.9362	99.7754
Chlamydia_trachomatis_A2497_strain_A2497_full_genome_RENAMED	98.8275	100	99.3916	99.3909	99.2822	99.6665	99.8887	99.1704	98.8895	98.9994	99.055	99.442	99.1634	99.0529	98.8914	99.0524	99.2762	99.2201	99.2196	99.3865	99.3868	99.3311	99.3865	99.1676	99.1676	98.682	98.5523	98.4983	98.8281	98.8827	98.4427	98.4427	98.4975	98.4975	98.8827	98.4975	98.7723	98.608	99.1648	98.2466	98.3014	98.9933	99.1056	98.938	98.9939	98.3444	98.8275	99.2201	98.9385
Chlamydia_trachomatis_A_363_strain_A_363_full_genome_RENAMED	98.4436	99.3916	100	99.7795	99.7251	99.2252	99.3906	99.7247	99.3919	99.3913	99.4466	98.9444	98.6674	98.558	99.2826	98.6681	98.8359	98.7243	98.7236	99.0006	99.0011	98.9456	98.8895	99.6685	99.6685	98.1957	98.9468	98.8926	98.4444	98.4983	98.8926	98.8926	98.892	98.892	98.3871	98.892	98.3889	99.0022	98.6696	97.7632	97.9269	98.4967	98.6088	98.5531	98.4975	97.967	98.4436	98.8353	98.4427
Chlamydia_trachomatis_A_7249_strain_A_7249_full_genome_RENAMED	98.4418	99.3909	99.7795	100	99.7248	99.2244	99.3899	99.6141	99.2806	99.3906	99.446	98.9433	98.7771	98.6674	99.3923	98.6667	98.9456	98.834	98.8333	98.8883	98.8889	98.8333	98.8883	99.5575	99.5575	98.1938	99.0566	98.8914	98.4427	98.4967	98.8914	98.8914	99.0017	99.0017	98.4967	99.0017	98.3871	99.0011	98.6681	97.7608	97.8154	98.6065	98.6072	98.5515	98.6072	97.9648	98.4418	98.834	98.5523
Chlamydia_trachomatis_A_HAR-13_strain_A_HAR-13_full_genome_RENAMED	98.3907	99.2822	99.7251	99.7248	100	99.2265	99.3363	99.6701	99.2274	99.2818	99.337	98.8353	98.6696	98.3942	99.2837	98.4488	98.9485	98.7265	98.8366	98.7251	98.7812	98.6704	98.7251	99.3381	99.3381	97.9258	99.0039	98.9497	98.2806	98.4453	98.8391	98.8391	98.8938	98.8938	98.3898	98.8938	98.3361	99.0592	98.5612	97.549	97.6035	98.5548	98.6667	98.5	98.5556	97.751	98.3907	98.6157	98.5008
Chlamydia_trachomatis_B_Jali20_OT_strain_Jali20_full_genome_RENAMED	98.7151	99.6665	99.2252	99.2244	99.2265	100	99.7773	99.0592	98.8889	98.8877	98.9989	99.3858	99.1071	98.9967	98.8353	98.9961	99.2758	99.1081	99.1634	99.3304	99.3307	99.275	99.3304	99.0006	99.0006	98.4615	98.4401	98.3862	98.8275	98.7703	98.3306	98.3306	98.441	98.441	98.8821	98.441	98.66	98.4401	98.9415	98.0811	98.136	98.8808	98.9933	98.8255	98.8814	98.1778	98.7151	99.0524	98.8262
Chlamydia_trachomatis_B_TZ1A828_OT_strain_B_TZ1A828_OT_full_genome_RENAMED	98.8255	99.8887	99.3906	99.3899	99.3363	99.7773	100	99.169	98.8877	98.9978	99.0535	99.441	99.162	99.0513	98.8895	99.0508	99.3307	99.2188	99.2183	99.3855	99.3858	99.33	99.3855	99.1662	99.1662	98.6799	98.5499	98.4958	98.8262	98.8808	98.4401	98.4401	98.495	98.495	98.8808	98.495	98.7703	98.6057	99.1634	98.2437	98.2986	98.9916	99.1041	98.9362	98.9922	98.3416	98.8255	99.2188	98.9368
Chlamydia_trachomatis_C_TW-3_strain_C_TW-3_full_genome_RENAMED	98.2768	99.1704	99.7247	99.6141	99.6701	99.0592	99.169	100	99.2814	99.2806	99.2806	98.8333	98.6119	98.3916	99.1722	98.5572	98.6696	98.6689	98.6681	98.834	98.8901	98.7791	98.7229	99.3923	99.3923	97.9224	98.7805	98.7265	98.2222	98.3315	98.7265	98.7265	98.6704	98.6704	98.1646	98.6704	98.2222	98.8359	98.337	97.3813	97.545	98.3296	98.4418	98.3862	98.3306	97.6374	98.2768	98.5025	98.2759
Chlamydia_trachomatis_D-EC_strain_D-EC_full_genome_RENAMED	98.4933	98.8895	99.3919	99.2806	99.2274	98.8889	98.8877	99.2814	100	99.7778	99.6111	99.3307	98.8294	98.9421	99.169	98.9415	98.7757	98.7751	98.7744	99.1081	99.3872	99.0529	98.9967	99.6672	99.6672	98.2986	98.9983	98.9994	98.5499	98.5483	98.9439	98.9439	98.9989	98.9989	98.4925	98.9989	98.4384	99.1096	98.4975	97.6451	97.8094	98.5467	98.6592	98.6034	98.5475	97.8489	98.4933	98.7194	98.4925
Chlamydia_trachomatis_D-LC_strain_D-LC_full_genome_RENAMED	98.4916	98.9994	99.3913	99.3906	99.2818	98.8877	98.9978	99.2806	99.7778	100	99.7219	99.4417	98.9397	99.0524	99.279	98.9403	98.8858	98.8852	98.8846	99.1071	99.3865	99.0519	99.1071	99.6669	99.6669	98.4066	99.1086	99.1096	98.5483	98.5467	98.9427	98.9427	99.1091	99.1091	98.6026	99.1091	98.4366	99.2201	98.6072	97.6974	97.7522	98.657	98.7696	98.6018	98.6577	97.7913	98.4916	98.6622	98.6026
Chlamydia_trachomatis_D_CS637_11_strain_D_CS637_11_full_genome_RENAMED	98.5475	99.055	99.4466	99.446	99.337	98.9989	99.0535	99.2806	99.6111	99.7219	100	99.2741	98.7723	98.8852	99.279	98.8846	98.7744	98.8294	98.8288	99.1629	99.2192	99.1076	99.1629	99.6669	99.6669	98.2967	99.1643	99.1653	98.6041	98.6026	98.9983	98.9983	99.1648	99.1648	98.6585	99.1648	98.4925	99.2758	98.6072	97.6974	97.7522	98.7129	98.8255	98.6577	98.7136	97.7913	98.5475	98.6622	98.6585
Chlamydia_trachomatis_D_UW-3_CX_strain_D_UW-3_CX_full_genome_RENAMED	98.9344	99.442	98.9444	98.9433	98.8353	99.3858	99.441	98.8333	99.3307	99.4417	99.2741	100	99.3838	99.4964	98.8307	99.3841	99.3289	99.3285	99.3281	99.5518	99.832	99.4961	99.5518	99.2196	99.2196	98.8417	98.6577	98.6592	98.991	98.9899	98.5475	98.5475	98.6585	98.6585	99.046	98.6585	98.8789	98.7696	99.0492	98.1288	98.1838	99.1011	99.2139	99.0455	99.1016	98.2262	98.9344	99.1046	99.046
Chlamydia_trachomatis_E_11023_strain_E_11023_full_genome_RENAMED	99.0471	99.1634	98.6674	98.7771	98.6696	99.1071	99.162	98.6119	98.8294	98.9397	98.7723	99.3838	100	99.6644	99.2209	99.5523	99.6087	99.7204	99.6083	99.0482	99.3285	98.9927	99.0482	98.7187	98.7187	98.3462	98.6585	98.5483	98.9356	99.1026	98.66	98.66	98.6034	98.6034	98.9905	98.6034	98.9916	98.6585	99.0497	98.1298	98.1848	99.2701	99.2705	99.2144	99.2705	98.1717	99.0471	99.0492	99.1587
Chlamydia_trachomatis_E_150_strain_E_150_full_genome_RENAMED	98.8802	99.0529	98.558	98.6674	98.3942	98.9967	99.0513	98.3916	98.9421	99.0524	98.8852	99.4964	99.6644	100	98.9994	99.7764	99.3858	99.4972	99.3851	99.2729	99.441	99.2174	99.2729	98.8314	98.8314	98.4581	98.4925	98.3826	98.8248	98.9356	98.4941	98.4941	98.4933	98.4933	98.8796	98.4933	98.8248	98.4925	98.8833	98.0769	98.1319	99.1026	99.1031	99.0471	99.1031	98.0077	98.8802	98.8827	98.9916
Chlamydia_trachomatis_E_Bour_strain_E_Bour_full_genome_RENAMED	98.6072	98.8914	99.2826	99.3923	99.2837	98.8353	98.8895	99.1722	99.169	99.279	99.279	98.8307	99.2209	98.9994	100	98.9989	99.1667	99.1662	99.1657	98.5531	98.7764	98.4983	98.5531	99.2802	99.2802	97.9178	99.1111	99.0011	98.4967	98.6622	99.0566	99.0566	99.0561	99.0561	98.5507	99.0561	98.5523	99.1111	98.6111	97.7037	97.7583	98.8281	98.8288	98.773	98.8288	97.7423	98.6072	98.6103	98.7179
Chlamydia_trachomatis_E_SW3_strain_E_SW3_full_genome_RENAMED	98.9916	99.0524	98.6681	98.6667	98.4488	98.9961	99.0508	98.5572	98.9415	98.9403	98.8846	99.3841	99.5523	99.7764	98.9989	100	99.2737	99.4969	99.3848	99.2725	99.4407	99.217	99.1606	98.9421	98.9421	98.3471	98.4916	98.3817	98.9362	99.0471	98.6049	98.6049	98.4925	98.4925	98.8789	98.4925	98.9362	98.4916	98.8827	98.0759	98.2408	99.1021	99.1026	99.1587	99.1026	98.1174	98.9916	98.9939	98.991
Chlamydia_trachomatis_F_11-96_strain_F_11-96_full_genome_RENAMED	98.9927	99.2762	98.8359	98.9456	98.9485	99.2758	99.3307	98.6696	98.7757	98.8858	98.7744	99.3289	99.6087	99.3858	99.1667	99.2737	100	99.6092	99.7765	99.1056	99.2737	99.0503	99.1056	98.7764	98.7764	98.404	98.6607	98.5507	98.8255	98.9922	98.6065	98.6065	98.5499	98.5499	98.9362	98.5499	98.9374	98.6049	99.1071	98.1878	98.2427	99.1592	99.1597	99.1036	99.2157	98.1195	98.9927	98.995	99.1041
Chlamydia_trachomatis_F_SW4_strain_F_SW4_full_genome_RENAMED	99.1041	99.2201	98.7243	98.834	98.7265	99.1081	99.2188	98.6689	98.7751	98.8852	98.8294	99.3285	99.7204	99.4972	99.1662	99.4969	99.6092	100	99.7764	98.9933	99.2733	98.938	98.9933	98.7757	98.7757	98.293	98.7716	98.6615	98.9927	99.1036	98.7172	98.7172	98.6607	98.6607	99.0476	98.6607	99.0487	98.7158	99.2183	98.2967	98.3516	99.2709	99.2713	99.2152	99.3274	98.2291	99.1041	99.1061	99.2157
Chlamydia_trachomatis_F_SW5_strain_F_SW5_full_genome_RENAMED	99.1036	99.2196	98.7236	98.8333	98.8366	99.1634	99.2183	98.6681	98.7744	98.8846	98.8288	99.3281	99.6083	99.3851	99.1657	99.3848	99.7765	99.7764	100	98.9927	99.2729	98.9374	98.9927	98.7751	98.7751	98.292	98.7709	98.6607	98.9922	99.1031	98.7165	98.7165	98.66	98.66	99.0471	98.66	99.0482	98.7151	99.2179	98.2958	98.3507	99.2705	99.2709	99.2148	99.327	98.2281	99.1036	99.1056	99.2152
Chlamydia_trachomatis_G_11074_strain_G_11074_full_genome_RENAMED	98.935	99.3865	99.0006	98.8883	98.7251	99.3304	99.3855	98.834	99.1081	99.1071	99.1629	99.5518	99.0482	99.2729	98.5531	99.2725	99.1056	98.9933	98.9927	100	99.6083	99.944	99.888	99.1643	99.1643	98.677	98.5467	98.4925	98.9356	98.9905	98.5483	98.5483	98.4916	98.4916	98.8783	98.4916	98.8796	98.6026	98.8262	97.9098	98.0748	98.9893	99.1021	99.046	98.9899	98.1163	98.935	98.9933	98.9344
Chlamydia_trachomatis_G_11222_strain_G_11222_full_genome_RENAMED	99.1036	99.3868	99.0011	98.8889	98.7812	99.3307	99.3858	98.8901	99.3872	99.3865	99.2192	99.832	99.3285	99.441	98.7764	99.4407	99.2737	99.2733	99.2729	99.6083	100	99.5526	99.4964	99.2762	99.2762	98.7879	98.6034	98.6049	99.0482	99.1592	98.7165	98.7165	98.6041	98.6041	98.991	98.6041	99.0482	98.7151	98.9944	98.0759	98.2408	99.1582	99.2709	99.2148	99.1587	98.2281	99.1036	99.1056	99.1031
Chlamydia_trachomatis_G_9301_strain_G_9301_full_genome_RENAMED	98.8796	99.3311	98.9456	98.8333	98.6704	99.275	99.33	98.7791	99.0529	99.0519	99.1076	99.4961	98.9927	99.2174	98.4983	99.217	99.0503	98.938	98.9374	99.944	99.5526	100	99.944	99.1091	99.1091	98.6226	98.4916	98.4375	98.8802	98.935	98.4933	98.4933	98.4366	98.4366	98.8229	98.4366	98.8242	98.5475	98.7709	97.856	98.0209	98.9338	99.0466	98.9905	98.9344	98.062	98.8796	98.938	98.8789
Chlamydia_trachomatis_G_9768_strain_G_9768_full_genome_RENAMED	98.8229	99.3865	98.8895	98.8883	98.7251	99.3304	99.3855	98.7229	98.9967	99.1071	99.1629	99.5518	99.0482	99.2729	98.5531	99.1606	99.1056	98.9933	98.9927	99.888	99.4964	99.944	100	99.0529	99.0529	98.677	98.5467	98.4925	98.8235	98.8783	98.4366	98.4366	98.4916	98.4916	98.8783	98.4916	98.7675	98.6026	98.8262	97.9098	97.9648	98.9893	99.1021	98.9338	98.9899	98.0055	98.8229	98.8814	98.9344
Chlamydia_trachomatis_Ia_SotonIa1_strain_Ia_SotonIa1_full_genome_RENAMED	98.4941	99.1676	99.6685	99.5575	99.3381	99.0006	99.1662	99.3923	99.6672	99.6669	99.6669	99.2196	98.7187	98.8314	99.2802	98.9421	98.7764	98.7757	98.7751	99.1643	99.2762	99.1091	99.0529	100	100	98.4092	98.9433	98.9444	98.495	98.5491	98.9444	98.9444	98.8883	98.8883	98.3817	98.8883	98.4392	99.0545	98.6096	97.7011	97.8654	98.5475	98.66	98.6041	98.5483	97.8501	98.4941	98.7201	98.4933
Chlamydia_trachomatis_Ia_SotonIa3_strain_Ia_SotonIa3_full_genome_RENAMED	98.4941	99.1676	99.6685	99.5575	99.3381	99.0006	99.1662	99.3923	99.6672	99.6669	99.6669	99.2196	98.7187	98.8314	99.2802	98.9421	98.7764	98.7757	98.7751	99.1643	99.2762	99.1091	99.0529	100	100	98.4092	98.9433	98.9444	98.495	98.5491	98.9444	98.9444	98.8883	98.8883	98.3817	98.8883	98.4392	99.0545	98.6096	97.7011	97.8654	98.5475	98.66	98.6041	98.5483	97.8501	98.4941	98.7201	98.4933
Chlamydia_trachomatis_J_6276tet1_strain_J_6276tet1_full_genome_RENAMED	97.9029	98.682	98.1957	98.1938	97.9258	98.4615	98.6799	97.9224	98.2986	98.4066	98.2967	98.8417	98.3462	98.4581	97.9178	98.3471	98.404	98.293	98.292	98.677	98.7879	98.6226	98.677	98.4092	98.4092	100	97.5784	97.5811	97.904	97.9569	97.5261	97.5261	97.5248	97.5248	97.9017	97.5248	97.8489	97.6885	98.1288	99.0791	99.1333	98.0652	98.1768	98.011	98.0663	99.1271	97.9029	98.1278	98.0121
Chlamydia_trachomatis_L1_115_strain_L1_115_full_genome_RENAMED	99.3285	98.5523	98.9468	99.0566	99.0039	98.4401	98.5499	98.7805	98.9983	99.1086	99.1643	98.6577	98.6585	98.4925	99.1111	98.4916	98.6607	98.7716	98.7709	98.5467	98.6034	98.4916	98.5467	98.9433	98.9433	97.5784	100	99.777	99.1611	99.2721	99.777	99.777	99.7769	99.7769	99.2721	99.7769	99.2729	99.721	98.2143	97.1993	97.2543	99.3834	99.2717	99.3277	99.3838	97.4558	99.3285	98.4366	99.4401
Chlamydia_trachomatis_L1_224_strain_L1_224_full_genome_RENAMED	99.3292	98.4983	98.8926	98.8914	98.9497	98.3862	98.4958	98.7265	98.9994	99.1096	99.1653	98.6592	98.5483	98.3826	99.0011	98.3817	98.5507	98.6615	98.6607	98.4925	98.6049	98.4375	98.4925	98.9444	98.9444	97.5811	99.777	100	99.162	99.2729	99.6659	99.6659	99.6657	99.6657	99.2729	99.6657	99.2737	99.7213	98.3278	97.2024	97.2573	99.2721	99.2725	99.2166	99.2725	97.3481	99.3292	98.3268	99.3289
Chlamydia_trachomatis_L1_440_LN_strain_L1_440_LN_full_genome_RENAMED	99.7196	98.8281	98.4444	98.4427	98.2806	98.8275	98.8262	98.2222	98.5499	98.5483	98.6041	98.991	98.9356	98.8248	98.4967	98.9362	98.8255	98.9927	98.9922	98.9356	99.0482	98.8802	98.8235	98.495	98.495	97.904	99.1611	99.162	100	99.6633	99.2179	99.2179	99.1615	99.1615	99.6633	99.1615	99.6637	99.1051	98.6577	97.5784	97.7435	99.5506	99.4947	99.607	99.607	97.8936	99.7196	98.8248	99.6072
Chlamydia_trachomatis_L2_25667R_strain_L2_25667R_full_genome_RENAMED	99.8316	98.8827	98.4983	98.4967	98.4453	98.7703	98.8808	98.3315	98.5483	98.5467	98.6026	98.9899	99.1026	98.9356	98.6622	99.0471	98.9922	99.1036	99.1031	98.9905	99.1592	98.935	98.8783	98.5491	98.5491	97.9569	99.2721	99.2729	99.6633	100	99.3289	99.3289	99.1606	99.1606	99.6629	99.1606	99.7755	99.2161	98.7122	97.5758	97.741	99.775	99.6627	99.8314	99.6627	98.0022	99.8316	98.9916	99.7191
Chlamydia_trachomatis_L2_434_Buf_strain_L2_434_Buf_full_genome_RENAMED	99.3851	98.4427	98.8926	98.8914	98.8391	98.3306	98.4401	98.7265	98.9439	98.9427	98.9983	98.5475	98.66	98.4941	99.0566	98.6049	98.6065	98.7172	98.7165	98.5483	98.7165	98.4933	98.4366	98.9444	98.9444	97.5261	99.777	99.6659	99.2179	99.3289	100	99.8886	99.6657	99.6657	99.217	99.6657	99.3296	99.6098	98.2163	97.2024	97.367	99.3281	99.2166	99.3844	99.3285	97.5691	99.3851	98.5499	99.3848
Chlamydia_trachomatis_L2_434_Bui_strain_L2_434_Bui_full_genome_RENAMED	99.3851	98.4427	98.8926	98.8914	98.8391	98.3306	98.4401	98.7265	98.9439	98.9427	98.9983	98.5475	98.66	98.4941	99.0566	98.6049	98.6065	98.7172	98.7165	98.5483	98.7165	98.4933	98.4366	98.9444	98.9444	97.5261	99.777	99.6659	99.2179	99.3289	99.8886	100	99.6657	99.6657	99.217	99.6657	99.3296	99.6098	98.2163	97.2024	97.367	99.3281	99.2166	99.3844	99.3285	97.5691	99.3851	98.5499	99.3848
Chlamydia_trachomatis_L2b_795__full_genome_RENAMED	99.217	98.4975	98.892	99.0017	98.8938	98.441	98.495	98.6704	98.9989	99.1091	99.1648	98.6585	98.6034	98.4933	99.0561	98.4925	98.5499	98.6607	98.66	98.4916	98.6041	98.4366	98.4916	98.8883	98.8883	97.5248	99.7769	99.6657	99.1615	99.1606	99.6657	99.6657	100	99.8885	99.3844	99.8885	99.2733	99.6096	98.2711	97.3106	97.2558	99.2717	99.1601	99.2161	99.2721	97.4019	99.217	98.3817	99.3285
Chlamydia_trachomatis_L2b_8200_07_strain_L2b_8200_07_full_genome_RENAMED	99.217	98.4975	98.892	99.0017	98.8938	98.441	98.495	98.6704	98.9989	99.1091	99.1648	98.6585	98.6034	98.4933	99.0561	98.4925	98.5499	98.6607	98.66	98.4916	98.6041	98.4366	98.4916	98.8883	98.8883	97.5248	99.7769	99.6657	99.1615	99.1606	99.6657	99.6657	99.8885	100	99.3844	99.8885	99.2733	99.6096	98.2711	97.3106	97.2558	99.2717	99.1601	99.2161	99.2721	97.4019	99.217	98.3817	99.3285
Chlamydia_trachomatis_L2b_UCH-1_proctitis_strain_UCH-1_full_genome_RENAMED	99.7193	98.8827	98.3871	98.4967	98.3898	98.8821	98.8808	98.1646	98.4925	98.6026	98.6585	99.046	98.9905	98.8796	98.5507	98.8789	98.9362	99.0476	99.0471	98.8783	98.991	98.8229	98.8783	98.3817	98.3817	97.9017	99.2721	99.2729	99.6633	99.6629	99.217	99.217	99.3844	99.3844	100	99.3844	99.7755	99.1041	98.7682	97.686	97.6309	99.6625	99.5503	99.6065	99.6627	97.7802	99.7193	98.7675	99.7191
Chlamydia_trachomatis_L2b_UCH-2_strain_L2b_UCH-2_full_genome_RENAMED	99.217	98.4975	98.892	99.0017	98.8938	98.441	98.495	98.6704	98.9989	99.1091	99.1648	98.6585	98.6034	98.4933	99.0561	98.4925	98.5499	98.6607	98.66	98.4916	98.6041	98.4366	98.4916	98.8883	98.8883	97.5248	99.7769	99.6657	99.1615	99.1606	99.6657	99.6657	99.8885	99.8885	99.3844	100	99.2733	99.6096	98.2711	97.3106	97.2558	99.2717	99.1601	99.2161	99.2721	97.4019	99.217	98.3817	99.3285
Chlamydia_trachomatis_L2c_strain_L2c_full_genome_RENAMED	99.8317	98.7723	98.3889	98.3871	98.3361	98.66	98.7703	98.2222	98.4384	98.4366	98.4925	98.8789	98.9916	98.8248	98.5523	98.9362	98.9374	99.0487	99.0482	98.8796	99.0482	98.8242	98.7675	98.4392	98.4392	97.8489	99.2729	99.2737	99.6637	99.7755	99.3296	99.3296	99.2733	99.2733	99.7755	99.2733	100	99.1051	98.7696	97.6335	97.6885	99.6629	99.5508	99.7193	99.6631	97.8936	99.8317	98.8808	99.7194
Chlamydia_trachomatis_L3_404_LN_strain_L3_404_LN_full_genome_RENAMED	99.1606	98.608	99.0022	99.0011	99.0592	98.4401	98.6057	98.8359	99.1096	99.2201	99.2758	98.7696	98.6585	98.4925	99.1111	98.4916	98.6049	98.7158	98.7151	98.6026	98.7151	98.5475	98.6026	99.0545	99.0545	97.6885	99.721	99.7213	99.1051	99.2161	99.6098	99.6098	99.6096	99.6096	99.1041	99.6096	99.1051	100	98.2701	97.2543	97.3092	99.3274	99.3838	99.2717	99.2717	97.4558	99.1606	98.3808	99.2721
Chlamydia_trachomatis_RC-F_69_strain_RC-F_69_full_genome_RENAMED	98.7129	99.1648	98.6696	98.6681	98.5612	98.9415	99.1634	98.337	98.4975	98.6072	98.6072	99.0492	99.0497	98.8833	98.6111	98.8827	99.1071	99.2183	99.2179	98.8262	98.9944	98.7709	98.8262	98.6096	98.6096	98.1288	98.2143	98.3278	98.6577	98.7122	98.2163	98.2163	98.2711	98.2711	98.7682	98.2711	98.7696	98.2701	100	98.737	98.682	98.7668	98.8796	98.7115	98.8235	98.5619	98.7129	99.4417	98.7122
Chlamydia_trachomatis_RC-Fs_342_strain_RC-Fs_342_full_genome_RENAMED	97.5771	98.2466	97.7632	97.7608	97.549	98.0811	98.2437	97.3813	97.6451	97.6974	97.6974	98.1288	98.1298	98.0769	97.7037	98.0759	98.1878	98.2967	98.2958	97.9098	98.0759	97.856	97.9098	97.7011	97.7011	99.0791	97.1993	97.2024	97.5784	97.5758	97.2024	97.2024	97.3106	97.3106	97.686	97.3106	97.6335	97.2543	98.737	100	99.7297	97.7386	97.8501	97.6847	97.7949	99.4012	97.5771	98.4066	97.686
Chlamydia_trachomatis_RC-Fs_852_strain_RC-Fs_852_full_genome_RENAMED	97.7423	98.3014	97.9269	97.8154	97.6035	98.136	98.2986	97.545	97.8094	97.7522	97.7522	98.1838	98.1848	98.1319	97.7583	98.2408	98.2427	98.3516	98.3507	98.0748	98.2408	98.0209	97.9648	97.8654	97.8654	99.1333	97.2543	97.2573	97.7435	97.741	97.367	97.367	97.2558	97.2558	97.6309	97.2558	97.6885	97.3092	98.682	99.7297	100	97.7937	97.9052	97.8501	97.8501	99.5645	97.7423	98.5714	97.741
Chlamydia_trachomatis_RC-J_943_strain_RC-J_943_full_genome_RENAMED	99.7189	98.9933	98.4967	98.6065	98.5548	98.8808	98.9916	98.3296	98.5467	98.657	98.7129	99.1011	99.2701	99.1026	98.8281	99.1021	99.1592	99.2709	99.2705	98.9893	99.1582	98.9338	98.9893	98.5475	98.5475	98.0652	99.3834	99.2721	99.5506	99.775	99.3281	99.3281	99.2717	99.2717	99.6625	99.2717	99.6629	99.3274	98.7668	97.7386	97.7937	100	99.7749	99.8312	99.7749	98.0556	99.7189	99.0466	99.8313
Chlamydia_trachomatis_RC-J_953_strain_RC-J_953_full_genome_RENAMED	99.6067	99.1056	98.6088	98.6072	98.6667	98.9933	99.1041	98.4418	98.6592	98.7696	98.8255	99.2139	99.2705	99.1031	98.8288	99.1026	99.1597	99.2713	99.2709	99.1021	99.2709	99.0466	99.1021	98.66	98.66	98.1768	99.2717	99.2725	99.4947	99.6627	99.2166	99.2166	99.1601	99.1601	99.5503	99.1601	99.5508	99.3838	98.8796	97.8501	97.9052	99.7749	100	99.7188	99.775	98.0566	99.6067	98.935	99.7189
Chlamydia_trachomatis_RC-J_966_strain_RC-J_966_full_genome_RENAMED	99.7753	98.938	98.5531	98.5515	98.5	98.8255	98.9362	98.3862	98.6034	98.6018	98.6577	99.0455	99.2144	99.0471	98.773	99.1587	99.1036	99.2152	99.2148	99.046	99.2148	98.9905	98.9338	98.6041	98.6041	98.011	99.3277	99.2166	99.607	99.8314	99.3844	99.3844	99.2161	99.2161	99.6065	99.2161	99.7193	99.2717	98.7115	97.6847	97.8501	99.8312	99.7188	100	99.7188	98.1122	99.7753	99.1031	99.7752
Chlamydia_trachomatis_RC-J_971_strain_RC-J_971_full_genome_RENAMED	99.7191	98.9939	98.4975	98.6072	98.5556	98.8814	98.9922	98.3306	98.5475	98.6577	98.7136	99.1016	99.2705	99.1031	98.8288	99.1026	99.2157	99.3274	99.327	98.9899	99.1587	98.9344	98.9899	98.5483	98.5483	98.0663	99.3838	99.2725	99.607	99.6627	99.3285	99.3285	99.2721	99.2721	99.6627	99.2721	99.6631	99.2717	98.8235	97.7949	97.8501	99.7749	99.775	99.7188	100	98.0566	99.7191	98.935	99.8314
Chlamydia_trachomatis_RC-Js_122_strain_RC-Js_122_full_genome_RENAMED	97.9479	98.3444	97.967	97.9648	97.751	98.1778	98.3416	97.6374	97.8489	97.7913	97.7913	98.2262	98.1717	98.0077	97.7423	98.1174	98.1195	98.2291	98.2281	98.1163	98.2281	98.062	98.0055	97.8501	97.8501	99.1271	97.4558	97.3481	97.8936	98.0022	97.5691	97.5691	97.4019	97.4019	97.7802	97.4019	97.8936	97.4558	98.5619	99.4012	99.5645	98.0556	98.0566	98.1122	98.0566	100	97.9479	98.8932	97.9467
Chlamydia_trachomatis_RC-L2_55_strain_RC-L2_55_full_genome_RENAMED	99.8878	98.8275	98.4436	98.4418	98.3907	98.7151	98.8255	98.2768	98.4933	98.4916	98.5475	98.9344	99.0471	98.8802	98.6072	98.9916	98.9927	99.1041	99.1036	98.935	99.1036	98.8796	98.8229	98.4941	98.4941	97.9029	99.3285	99.3292	99.7196	99.8316	99.3851	99.3851	99.217	99.217	99.7193	99.217	99.8317	99.1606	98.7129	97.5771	97.7423	99.7189	99.6067	99.7753	99.7191	97.9479	100	98.9362	99.7754
Chlamydia_trachomatis_RC-L2s_3_strain_RC-L2s_3_full_genome_RENAMED	98.9362	99.2201	98.8353	98.834	98.6157	99.0524	99.2188	98.5025	98.7194	98.6622	98.6622	99.1046	99.0492	98.8827	98.6103	98.9939	98.995	99.1061	99.1056	98.9933	99.1056	98.938	98.8814	98.7201	98.7201	98.1278	98.4366	98.3268	98.8248	98.9916	98.5499	98.5499	98.3817	98.3817	98.7675	98.3817	98.8808	98.3808	99.4417	98.4066	98.5714	99.0466	98.935	99.1031	98.935	98.8932	98.9362	100	98.9356
Chlamydia_trachomatis_RC-L2s_46_strain_RC-L2s_46_full_genome_RENAMED	99.7754	98.9385	98.4427	98.5523	98.5008	98.8262	98.9368	98.2759	98.4925	98.6026	98.6585	99.046	99.1587	98.9916	98.7179	98.991	99.1041	99.2157	99.2152	98.9344	99.1031	98.8789	98.9344	98.4933	98.4933	98.0121	99.4401	99.3289	99.6072	99.7191	99.3848	99.3848	99.3285	99.3285	99.7191	99.3285	99.7194	99.2721	98.7122	97.686	97.741	99.8313	99.7189	99.7752	99.8314	97.9467	99.7754	98.9356	100
Chlamydia_trachomatis_Sweden2_strain_Sweden2_full_genome_RENAMED	98.8796	98.9967	98.6127	98.6111	98.3934	98.9403	98.995	98.5017	98.9415	98.9403	98.8846	99.3841	99.5523	99.7764	98.9989	99.8881	99.2737	99.4969	99.3848	99.2725	99.4407	99.217	99.1606	98.8864	98.8864	98.292	98.4916	98.3817	98.9362	98.935	98.4933	98.4933	98.4925	98.4925	98.8789	98.4925	98.8242	98.4916	98.8827	98.0759	98.2408	98.9899	98.9905	99.0466	98.9905	98.1728	98.8796	99.0497	98.8789
Chlamydia_trachomatis_strain_D_13-96_full_genome_RENAMED	98.9916	99.1639	98.6681	98.7778	98.7812	99.1076	99.1625	98.5572	98.7187	98.8288	98.8846	99.2721	99.6642	99.441	99.0545	99.3289	99.6648	99.6087	99.6085	99.1606	99.217	99.1051	99.1606	98.6637	98.6637	98.292	98.6592	98.5491	98.8802	99.0471	98.6049	98.6049	98.5483	98.5483	98.935	98.5483	98.9362	98.6592	98.9944	98.0759	98.1308	99.2144	99.2148	99.1587	99.2148	98.1174	98.9916	98.9939	99.1031
Chlamydia_trachomatis_strain_E-103_full_genome_RENAMED	98.5483	98.7222	99.115	99.2248	99.0061	98.6659	98.7201	99.0044	99.5003	99.6109	99.4441	99.1629	99.2192	99.3315	99.5565	99.2196	99.0535	99.0529	99.0524	98.8288	99.1081	98.7737	98.8288	99.3896	99.3896	98.1329	99.0535	98.9433	98.4933	98.6034	98.9989	98.9989	99.054	99.054	98.5475	99.054	98.4933	99.0535	98.5523	97.7534	97.8082	98.7696	98.7703	98.7144	98.7703	97.6821	98.5483	98.5515	98.6592
Chlamydia_trachomatis_strain_E-160_full_genome_RENAMED	98.4384	98.6127	99.0055	99.115	98.8969	98.5564	98.6103	98.895	99.3899	99.5003	99.3337	99.0524	99.2201	99.4435	99.4463	99.3318	98.9433	99.054	98.9421	98.8301	98.9978	98.7751	98.8301	99.2794	99.2794	98.0252	98.9433	98.8333	98.3835	98.4933	98.8889	98.8889	98.9439	98.9439	98.4375	98.9439	98.3835	98.9433	98.4427	97.6464	97.7011	98.6592	98.66	98.6041	98.66	97.5744	98.4384	98.4418	98.5491
Chlamydia_trachomatis_strain_E-32931_full_genome_RENAMED	98.1101	98.6173	99.1189	99.118	98.9005	98.4505	98.615	98.8987	99.1708	99.1699	99.0592	98.7222	98.7785	99.0017	99.2274	99.0011	98.7251	98.6134	98.6127	98.6674	98.7791	98.6127	98.5564	99.1713	99.1713	97.813	98.5033	98.3942	98.0556	98.1646	98.5604	98.5604	98.5042	98.5042	97.9978	98.5042	98.0556	98.5033	98.4479	97.6541	97.8178	98.2183	98.2193	98.2749	98.2193	97.6923	98.1101	98.558	98.109
Chlamydia_trachomatis_strain_E-547_full_genome_RENAMED	98.4384	98.6127	99.0055	99.115	98.8969	98.5564	98.6103	98.8398	99.279	99.3892	99.4448	98.9409	99.1086	99.3322	99.3909	99.2205	98.8877	98.9427	98.8307	98.9415	98.8864	98.8864	98.9415	99.2239	99.2239	97.9704	98.9433	98.8333	98.3835	98.4933	98.8889	98.8889	98.9439	98.9439	98.4375	98.9439	98.3835	98.9433	98.3871	97.5917	97.6464	98.6592	98.66	98.6041	98.66	97.5193	98.4384	98.3862	98.5491
Chlamydia_trachomatis_strain_E-8873_full_genome_RENAMED	98.5499	98.7236	99.116	99.2257	99.1175	98.6674	98.7215	99.0055	99.1681	99.2782	99.3337	98.8294	99.3315	99.1096	99.6124	98.9978	99.1101	99.1653	99.0535	98.7187	98.7751	98.6637	98.7187	99.1131	99.1131	97.8607	99.1101	99	98.4392	98.6049	99	99	98.9994	98.9994	98.4933	98.9994	98.495	99.1101	98.5539	97.6464	97.7011	98.7709	98.7716	98.7158	98.7716	97.6847	98.5499	98.5531	98.6607
Chlamydia_trachomatis_strain_E-DK-20_full_genome_RENAMED	98	98.5075	98.8993	99.0083	98.7912	98.3407	98.505	98.5691	99.0608	99.1704	98.9491	98.7229	98.7791	99.0022	99.1175	98.8907	98.7258	98.6142	98.7243	98.5017	98.6689	98.447	98.5017	99.0061	99.0061	97.7596	98.5042	98.3951	98.0011	98.0545	98.4505	98.4505	98.505	98.505	97.9989	98.505	97.9456	98.5042	98.5596	97.7644	97.819	98.2193	98.2202	98.1646	98.2202	97.7485	98	98.6142	98.1101
Chlamydia_trachomatis_strain_E_CS1025_11_full_genome_RENAMED	98.6607	98.7785	99.1708	99.2806	99.1722	98.7222	98.7764	99.1155	99.2231	99.3333	99.2778	98.8846	99.2754	99.0535	99.8338	99.0529	99.1096	99.2205	99.2201	98.5507	98.8301	98.4958	98.5507	99.2235	99.2235	97.8595	99.1653	99.055	98.5499	98.7158	99.1106	99.1106	99.1101	99.1101	98.6041	99.1101	98.6057	99.1653	98.6644	97.7547	97.8094	98.8821	98.8827	98.8268	98.8827	97.7937	98.6607	98.6637	98.7716
Chlamydia_trachomatis_strain_F-6068_full_genome_RENAMED	98.7172	98.7236	99.2265	99.2257	99.1175	98.6674	98.7215	99.1713	99.3899	99.3892	99.2227	98.9409	99.2201	98.9983	99.557	98.9978	99.277	99.2766	99.2762	98.7187	98.9978	98.6637	98.6072	99.2794	99.2794	97.9155	99.1657	99.0556	98.6065	98.7165	99.1667	99.1667	99.055	99.055	98.5491	99.055	98.6622	99.1101	98.7208	97.8106	97.9748	98.7709	98.7716	98.8275	98.8275	97.8501	98.7172	98.7201	98.7165
Chlamydia_trachomatis_strain_F_1-93_full_genome_RENAMED	98.9933	99.2766	98.7812	98.8907	98.5619	99.0535	99.2754	98.5596	98.9433	99.0535	98.8864	99.4969	99.7207	99.5536	99.1671	99.4417	99.7211	99.7768	99.7767	99.162	99.4417	99.1066	99.162	98.8327	98.8327	98.4598	98.6615	98.5515	98.8821	98.9927	98.6072	98.6072	98.5507	98.5507	98.9368	98.5507	98.938	98.6057	99.2192	98.2986	98.3535	99.1597	99.1601	99.1041	99.2161	98.2863	98.9933	99.1629	99.1046
Chlamydia_trachomatis_strain_F_6-94_full_genome_RENAMED	98.9922	99.1086	98.6134	98.7229	98.7265	99.0524	99.1071	98.5025	98.6637	98.7737	98.8294	99.2166	99.4966	99.2737	98.9994	99.1615	99.7208	99.5531	99.6646	99.1051	99.1615	99.0497	99.1051	98.6088	98.6088	98.2379	98.66	98.5499	98.8808	98.9916	98.6057	98.6057	98.6607	98.6607	99.0476	98.6607	99.0487	98.6041	99.1625	98.2418	98.1868	99.1587	99.1592	99.1031	99.2152	98.0631	98.9922	98.9385	99.1036
Chlamydia_trachomatis_strain_F_CS847_08_full_genome_RENAMED	98.7165	98.7785	99.1708	99.2806	99.2826	98.7222	98.7764	99.0603	99.1121	99.2222	99.3889	98.773	99.0524	98.8307	99.5568	98.8301	99.2766	99.2205	99.3315	98.6622	98.7187	98.6072	98.6622	99.1681	99.1681	97.8046	99.2209	99.1106	98.6057	98.7158	99.1662	99.1662	99.1657	99.1657	98.66	99.1657	98.6615	99.1653	98.7201	97.8094	97.8642	98.8821	98.8827	98.8268	98.9385	97.7386	98.7165	98.608	98.8275
Chlamydia_trachomatis_strain_Ia_CS190_96_full_genome_RENAMED	98.6034	98.9994	99.5019	99.3906	99.2818	98.9433	98.9978	99.3359	99.6667	99.6663	99.8331	99.2183	98.7165	98.8294	99.2235	98.9403	98.7187	98.7737	98.773	99.2188	99.275	99.1634	99.1071	99.8334	99.8334	98.2418	99.1086	99.1096	98.66	98.6585	99.054	99.054	99.1091	99.1091	98.6026	99.1091	98.5483	99.2201	98.5515	97.6425	97.807	98.657	98.7696	98.7136	98.6577	97.8465	98.6034	98.7179	98.6026
Chlamydia_trachomatis_strain_J_31-98_full_genome_RENAMED	98.7675	99.5541	99.0566	99.0556	98.8366	99.3865	99.5533	98.7791	99.1643	99.275	99.1634	99.72	99.2166	99.441	98.7764	99.3289	99.2737	99.1615	99.1611	99.6642	99.6644	99.6085	99.6642	99.2762	99.2762	98.8981	98.3799	98.3817	98.7682	98.8229	98.3817	98.3817	98.3808	98.3808	98.7668	98.3808	98.7122	98.4916	98.9944	98.0759	98.1308	98.9338	99.0466	98.8783	98.9344	98.1174	98.7675	98.9939	98.8789
Chlamydia_trachomatis_strain_L2b_CS19_08_full_genome_RENAMED	99.217	98.4975	98.892	99.0017	98.8938	98.441	98.495	98.6704	98.9989	99.1091	99.1648	98.6585	98.6034	98.4933	99.0561	98.4925	98.5499	98.6607	98.66	98.4916	98.6041	98.4366	98.4916	98.8883	98.8883	97.5248	99.7769	99.6657	99.1615	99.1606	99.6657	99.6657	99.8885	99.8885	99.3844	99.8885	99.2733	99.6096	98.2711	97.3106	97.2558	99.2717	99.1601	99.2161	99.2721	97.4019	99.217	98.3817	99.3285
Chlamydia_trachomatis_strain_L2b_CS784_08_full_genome_RENAMED	99.217	98.4975	98.892	99.0017	98.8938	98.441	98.495	98.6704	98.9989	99.1091	99.1648	98.6585	98.6034	98.4933	99.0561	98.4925	98.5499	98.6607	98.66	98.4916	98.6041	98.4366	98.4916	98.8883	98.8883	97.5248	99.7769	99.6657	99.1615	99.1606	99.6657	99.6657	99.8885	99.8885	99.3844	99.8885	99.2733	99.6096	98.2711	97.3106	97.2558	99.2717	99.1601	99.2161	99.2721	97.4019	99.217	98.3817	99.3285
Chlamydia_trachomatis_strain_QH111L_full_genome_RENAMED	97.7616	98.1069	98.3925	98.3907	98.4505	98.0501	98.1595	98.3925	98.4418	98.5515	98.4958	98.2103	98.0436	97.8783	98.3889	97.8771	98.1027	98.2133	98.2123	97.9877	98.2123	97.933	97.9877	98.4983	98.4983	96.6979	98.3259	98.272	97.7629	97.7044	98.1048	98.1048	98.1595	98.1595	97.7604	98.1595	97.7069	98.2701	98.0469	96.4854	96.5404	97.8139	97.9272	97.7591	97.9272	97.1239	97.7616	97.9899	97.8723
Chlamydia_trachomatis_strain_chxRP1H1_full_genome_RENAMED	98.9927	99.3875	99.0022	98.8901	98.8379	99.2758	99.3865	98.8914	99.3879	99.3872	99.2201	99.8322	99.3292	99.4417	98.7778	99.4413	99.2746	99.2741	99.2737	99.6087	99.8883	99.5531	99.4969	99.277	99.277	98.7892	98.6049	98.6065	99.0492	99.0482	98.6065	98.6065	98.6057	98.6057	98.9922	98.6057	98.9374	98.7165	98.9955	98.078	98.2427	99.0471	99.1597	99.1036	99.0476	98.2854	98.9927	99.1625	98.9922
Chlamydia_trachomatis_strain_chxRP4D10_full_genome_RENAMED	98.9338	99.4417	98.9439	98.9427	98.8346	99.3296	99.4407	98.8327	99.3304	99.4413	99.2737	99.8878	99.3834	99.4961	98.8301	99.3838	99.3285	99.3281	99.3277	99.5516	99.8319	99.4958	99.5516	99.2192	99.2192	98.8411	98.657	98.6585	98.9905	98.9893	98.5467	98.5467	98.6577	98.6577	99.0455	98.6577	98.8783	98.7689	99.0487	98.1278	98.1828	99.1006	99.2135	99.0449	99.1011	98.2252	98.9338	99.1041	99.0455
Chlamydia_trachomatis_strain_chxRP4F1_full_genome_RENAMED	98.9916	99.3868	99.0011	98.8889	98.7812	99.275	99.3858	98.8901	99.3872	99.3865	99.2192	99.832	99.3285	99.441	98.7764	99.4407	99.2737	99.2733	99.2729	99.6083	99.8881	99.5526	99.4964	99.2762	99.2762	98.7879	98.6034	98.6049	99.0482	99.0471	98.6049	98.6049	98.6041	98.6041	98.991	98.6041	98.9362	98.7151	98.9944	98.0759	98.2408	99.046	99.1587	99.1026	99.0466	98.2835	98.9916	99.1615	98.991
[truncated: 21 more columns]

## Sheet: Enterococcus
ID	Enterococcus_casseliflavus_EC20_strain_EC20_full_genome_RENAMED	Enterococcus_durans_strain_KLDS6.0933_full_genome_RENAMED	Enterococcus_durans_strain_KLDS_6.0930_full_genome_RENAMED	Enterococcus_faecalis_62_strain_62_full_genome_RENAMED	Enterococcus_faecalis_ATCC_29212_strain_ATCC_29212_full_genome_RENAMED	Enterococcus_faecalis_D32_strain_D32_full_genome_RENAMED	Enterococcus_faecalis_DENG1_strain_DENG1_full_genome_RENAMED	Enterococcus_faecalis_OG1RF_strain_OG1RF_full_genome_RENAMED	Enterococcus_faecalis_V583_strain_V583_full_genome_RENAMED	Enterococcus_faecalis_str._Symbioflor_1_strain_Symbioflor_1_full_genome_RENAMED	Enterococcus_faecalis_strain_CLB21560_full_genome_RENAMED	Enterococcus_faecalis_strain_FDAARGOS_338_full_genome_RENAMED	Enterococcus_faecalis_strain_KB1_full_genome_RENAMED	Enterococcus_faecalis_strain_L12_full_genome_RENAMED	Enterococcus_faecalis_strain_L9_full_genome_RENAMED	Enterococcus_faecalis_strain_LD33_full_genome_RENAMED	Enterococcus_faecalis_strain_sorialis_full_genome_RENAMED	Enterococcus_faecium_Aus0004_strain_Aus0004_full_genome_RENAMED	Enterococcus_faecium_Aus0085_strain_AUS0085_full_genome_RENAMED	Enterococcus_faecium_DO_strain_DO_full_genome_RENAMED	Enterococcus_faecium_NRRL_B-2354_strain_NRRL_B-2354_full_genome_RENAMED	Enterococcus_faecium_T110_strain_T110_full_genome_RENAMED	Enterococcus_faecium__full_genome_RENAMED	Enterococcus_faecium_strain_2014-VREF-41_full_genome_RENAMED	Enterococcus_faecium_strain_64_3_full_genome_RENAMED	Enterococcus_faecium_strain_6E6_full_genome_RENAMED	Enterococcus_faecium_strain_ATCC_700221_full_genome_RENAMED	Enterococcus_faecium_strain_E1_full_genome_RENAMED	Enterococcus_faecium_strain_E39_full_genome_RENAMED	Enterococcus_faecium_strain_E745_full_genome_RENAMED	Enterococcus_faecium_strain_ISMMS_VRE_11_full_genome_RENAMED	Enterococcus_faecium_strain_ISMMS_VRE_12_full_genome_RENAMED	Enterococcus_faecium_strain_ISMMS_VRE_1_full_genome_RENAMED	Enterococcus_faecium_strain_ISMMS_VRE_7_full_genome_RENAMED	Enterococcus_faecium_strain_ISMMS_VRE_9_full_genome_RENAMED	Enterococcus_faecium_strain_UW7606x64_3_TC1_full_genome_RENAMED	Enterococcus_faecium_strain_UW8175_full_genome_RENAMED	Enterococcus_faecium_strain_VRE001_full_genome_RENAMED	Enterococcus_gallinarum_strain_FDAARGOS_163_full_genome_RENAMED	Enterococcus_hirae_ATCC_9790_strain_ATCC_9790_full_genome_RENAMED	Enterococcus_hirae_strain_R17_full_genome_RENAMED	Enterococcus_mundtii_QU_25_strain_QU25_full_genome_RENAMED	Enterococcus_silesiacus_strain_LMG_23085_full_genome_RENAMED	Enterococcus_sp._MN05_strain_MN05_full_genome_RENAMED
Enterococcus_casseliflavus_EC20_strain_EC20_full_genome_RENAMED	100	56.6645	56.5067	54.2237	54.5064	54.114	55.4022	57.3613	52.146	56.1346	53.3301	56.3491	54.8192	57.597	56.8554	57.1206	55.2319	55.9689	54.3097	56.9873	59.1641	58.5233	54.9384	55.4052	60.191	54.3057	55.3812	55.9935	56.699	55.0346	56.2955	56.7501	55.4179	55.5929	56.6798	58.9242	58.2194	55.3451	86.8295	56.0062	56.7814	57.3295	53.3452	49.0255
Enterococcus_durans_strain_KLDS6.0933_full_genome_RENAMED	56.6645	100	99.1047	57.6433	57.0141	55.8838	58.0332	56.889	53.6507	59.5665	54.6842	58.5722	57.1206	58.4043	56.9725	60.225	55.3814	69.7552	69.7905	72.6887	76.2341	73.5368	69.6799	70.2371	73.825	70.3934	71.875	71.7297	71.7931	70.4685	71.5662	72.0774	71.7852	70.7874	72.0464	73.9209	75.6068	70.8278	55.1168	70.8827	72.2765	65.3682	49.4841	45.3933
Enterococcus_durans_strain_KLDS_6.0930_full_genome_RENAMED	56.5067	99.1047	100	57.596	56.8671	55.776	57.931	56.7129	53.5566	59.4905	54.5514	58.4686	57.005	58.2381	56.7592	60.128	55.2049	69.7088	69.746	72.5967	76.264	73.2374	69.6376	70.1417	73.7008	70.2681	71.7426	71.7097	71.7219	70.3215	71.5136	71.9551	71.6515	70.6894	71.941	73.8001	75.5517	70.7293	54.9143	70.7592	72.2162	65.3244	49.5011	45.3387
Enterococcus_faecalis_62_strain_62_full_genome_RENAMED	54.2237	57.6433	57.596	100	91.0267	85.116	90.3866	87.3915	84.701	87.647	86.1963	89.8253	84.1853	86.6594	87.3913	90.7038	84.3968	58.1653	58.8084	58.8935	58.8993	58.2055	59.6139	58.5125	59.4168	58.5604	59.1908	59.8786	59.6459	58.1083	59.0872	60.133	58.7932	59.4019	60.0965	59.9112	58.9646	59.5207	52.6908	55.7575	57.3981	55.7282	57.988	55.2017
Enterococcus_faecalis_ATCC_29212_strain_ATCC_29212_full_genome_RENAMED	54.5064	57.0141	56.8671	91.0267	100	85.4265	89.2901	88.3336	86.8128	88.2971	87.6151	88.4893	86.3289	87.08	86.6237	90.2758	85.3419	58.241	58.6291	59.0136	58.7414	57.8156	57.8873	58.0492	59.9478	58.2854	59.5834	60.4094	59.573	58.1148	59.2741	59.9494	58.2856	59.4759	59.9123	59.982	59.1254	59.018	53.0109	55.7999	57.1584	55.9967	58.0228	55.9747
Enterococcus_faecalis_D32_strain_D32_full_genome_RENAMED	54.114	55.8838	55.776	85.116	85.4265	100	86.283	86.8368	82.1137	86.669	82.8651	85.2579	84.3438	86.4616	86.7993	86.6335	83.8019	55.4239	56.1125	56.7545	58.4138	58.206	55.6281	55.9753	59.4455	56.0577	57.482	57.1641	55.9556	55.7185	56.8122	56.5472	55.5808	56.1375	56.5086	58.3139	57.9205	56.0335	52.7927	56.3908	57.7886	55.7764	57.2314	55.226
Enterococcus_faecalis_DENG1_strain_DENG1_full_genome_RENAMED	55.4022	58.0332	57.931	90.3866	89.2901	86.283	100	90.1649	85.7494	89.2176	85.0377	91.4316	84.803	88.3945	87.3734	91.6591	84.403	59.1461	58.8372	59.5325	60.3927	60.1182	58.2339	58.4654	61.2768	58.0451	59.4284	59.9763	59.4963	58.5036	58.8205	60.1373	59.0712	59.2152	60.0996	61.4154	59.8814	59.2362	53.5535	56.3709	57.4917	55.9098	59.5672	55.6714
Enterococcus_faecalis_OG1RF_strain_OG1RF_full_genome_RENAMED	57.3613	56.889	56.7129	87.3915	88.3336	86.8368	90.1649	100	82.2145	89.3855	83.2774	90.0909	87.4368	93.9766	93.5754	90.5638	88.4522	57.9353	56.1986	58.1272	60.2981	61.5536	55.4382	55.9627	62.4874	54.8536	56.6205	57.3219	57.2002	55.9343	56.7258	57.3815	56.2742	56.209	57.3401	61.2456	59.6227	56.47	54.9753	58.6385	59.945	57.9337	60.8745	55.5672
Enterococcus_faecalis_V583_strain_V583_full_genome_RENAMED	52.146	53.6507	53.5566	84.701	86.8128	82.1137	85.7494	82.2145	100	82.7592	89.4187	82.241	82.216	83.9972	82.5884	83.7359	85.2994	55.4803	56.0735	56.0238	55.9393	55.7357	56.0577	55.9267	56.5995	55.8703	57.2741	57.2171	55.9385	55.3984	56.6136	56.3587	55.6279	56.0968	56.3218	57.8885	55.7257	56.6708	50.9956	53.0711	54.7196	53.1561	55.7147	55.2405
Enterococcus_faecalis_str._Symbioflor_1_strain_Symbioflor_1_full_genome_RENAMED	56.1346	59.5665	59.4905	87.647	88.2971	86.669	89.2176	89.3855	82.7592	100	82.9101	89.8381	86.0123	90.6524	88.7517	92.7232	84.7653	57.7916	57.7419	58.9197	61.1471	61.1122	56.9404	57.4384	62.1384	57.5349	59.2661	59.4407	57.9115	58.2612	58.4463	58.348	57.7546	58.0124	58.3084	61.024	60.3801	57.8058	54.158	57.8351	58.5092	56.7346	59.2757	56.1652
Enterococcus_faecalis_strain_CLB21560_full_genome_RENAMED	53.3301	54.6842	54.5514	86.1963	87.6151	82.8651	85.0377	83.2774	89.4187	82.9101	100	84.1354	82.7367	84.5206	83.0058	85.357	84.5155	56.5368	57.1271	57.6961	56.6684	56.565	57.4349	57.3646	57.775	56.854	58.202	59.5372	57.9464	56.5545	58.0386	58.2845	57.7683	57.5613	58.2478	58.7602	56.6355	58.1031	52.4079	54.46	56.0175	54.1924	57.1513	54.8026
Enterococcus_faecalis_strain_FDAARGOS_338_full_genome_RENAMED	56.3491	58.5722	58.4686	89.8253	88.4893	85.2579	91.4316	90.0909	82.241	89.8381	84.1354	100	85.394	89.4243	89.0541	92.0253	85.0819	58.2488	57.2438	58.5822	60.3605	60.9475	57.1654	57.0956	61.4979	56.5378	58.0225	58.8917	58.738	57.6356	57.6949	59.0368	58.1779	58.1643	58.9988	61.1364	59.9252	57.6814	54.496	57.4319	58.567	56.9277	59.9141	55.8361
Enterococcus_faecalis_strain_KB1_full_genome_RENAMED	54.8192	57.1206	57.005	84.1853	86.3289	84.3438	84.803	87.4368	82.216	86.0123	82.7367	85.394	100	88.6093	86.0679	87.2492	90.1933	55.8543	55.447	57.4593	59.4599	57.852	55.7093	55.7853	60.4064	55.1607	56.0335	57.5588	56.2931	55.6718	56.0976	56.6918	56.2802	55.6319	56.6524	59.4341	58.8256	55.8097	52.9651	55.7984	57.4043	55.7317	58.0102	55.719
Enterococcus_faecalis_strain_L12_full_genome_RENAMED	57.597	58.4043	58.2381	86.6594	87.08	86.4616	88.3945	93.9766	83.9972	90.6524	84.5206	89.4243	88.6093	100	93.1195	91.9687	90.4197	57.3125	55.3594	58.0448	61.066	61.2257	56.048	56.538	62.9986	54.9179	56.6328	57.1429	57.1086	56.1385	56.8844	57.384	56.4075	56.1281	57.3421	61.3699	60.2658	56.0503	55.3708	59.0231	60.5326	57.4608	60.3346	55.8104
Enterococcus_faecalis_strain_L9_full_genome_RENAMED	56.8554	56.9725	56.7592	87.3913	86.6237	86.7993	87.3734	93.5754	82.5884	88.7517	83.0058	89.0541	86.0679	93.1195	100	90.1417	87.8194	56.8433	55.717	57.2766	60.2181	61.1984	55.2442	55.5477	62.143	54.7403	56.7164	56.9918	57.4849	55.7998	57.0224	57.6468	56.0718	56.4307	57.5691	60.4419	59.5992	55.9986	54.5035	58.7094	60.7874	57.8037	60.2702	56.353
Enterococcus_faecalis_strain_LD33_full_genome_RENAMED	57.1206	60.225	60.128	90.7038	90.2758	86.6335	91.6591	90.5638	83.7359	92.7232	85.357	92.0253	87.2492	91.9687	90.1417	100	86.2432	59.6598	58.7713	61.0218	61.786	60.126	59.1028	59.4019	62.7409	58.559	60.0068	60.1362	60.3025	59.4011	59.8358	60.9419	59.7496	59.9378	60.9035	62.1509	61.6255	59.9445	54.8865	58.1964	59.2083	56.8725	59.8125	55.6793
Enterococcus_faecalis_strain_sorialis_full_genome_RENAMED	55.2319	55.3814	55.2049	84.3968	85.3419	83.8019	84.403	88.4522	85.2994	84.7653	84.5155	85.0819	90.1933	90.4197	87.8194	86.2432	100	55.2218	54.0705	56.0282	58.3557	58.4358	54.4174	54.6465	60.0491	53.3118	54.8129	55.8551	55.0618	54.1835	54.8213	55.1059	54.4295	54.1375	55.0658	58.801	57.6559	54.3264	53.513	56.578	57.4582	56.5189	58.0372	55.2269
Enterococcus_faecium_Aus0004_strain_Aus0004_full_genome_RENAMED	55.9689	69.7552	69.7088	58.1653	58.241	55.4239	59.1461	57.9353	55.4803	57.7916	56.5368	58.2488	55.8543	57.3125	56.8433	59.6598	55.2218	100	89.9072	91.413	83.1919	80.134	89.9859	88.4773	85.3604	88.731	89.5383	90.1664	90.8352	90.4264	90.9273	90.8447	90.2682	88.9438	90.7895	89.1634	89.2983	90.2479	53.9421	68.4519	68.8316	65.5348	48.4945	44.3991
Enterococcus_faecium_Aus0085_strain_AUS0085_full_genome_RENAMED	54.3097	69.7905	69.746	58.8084	58.6291	56.1125	58.8372	56.1986	56.0735	57.7419	57.1271	57.2438	55.447	55.3594	55.717	58.7713	54.0705	89.9072	100	88.2878	82.0496	78.1956	88.0288	87.0922	82.1049	93.5168	88.3599	90.2625	90.6118	87.6864	91.1334	90.8315	88.2611	89.5334	90.7787	87.0984	86.6655	93.6759	53.0802	65.7761	67.8244	64.9035	47.4675	44.3165
Enterococcus_faecium_DO_strain_DO_full_genome_RENAMED	56.9873	72.6887	72.5967	58.8935	59.0136	56.7545	59.5325	58.1272	56.0238	58.9197	57.6961	58.5822	57.4593	58.0448	57.2766	61.0218	56.0282	91.413	88.2878	100	85.2231	80.5962	89.975	89.4832	85.6931	89.7738	90.1241	90.254	90.0947	91.3576	91.3289	90.36	90.5174	88.4249	90.3047	87.3898	91.6095	90.1369	55.0945	67.8698	69.7738	66.1483	48.9452	44.6832
Enterococcus_faecium_NRRL_B-2354_strain_NRRL_B-2354_full_genome_RENAMED	59.1641	76.2341	76.264	58.8993	58.7414	58.4138	60.3927	60.2981	55.9393	61.1471	56.6684	60.3605	59.4599	61.066	60.2181	61.786	58.3557	83.1919	82.0496	85.2231	100	84.4127	81.6049	81.2765	92.2659	83.0884	84.258	83.6207	85.0343	83.5138	84.6472	85.3173	84.9763	83.888	85.2921	91.2106	88.777	82.7055	57.3679	70.8602	72.6518	67.8729	50.2828	46.2877
Enterococcus_faecium_T110_strain_T110_full_genome_RENAMED	58.5233	73.5368	73.2374	58.2055	57.8156	58.206	60.1182	61.5536	55.7357	61.1122	56.565	60.9475	57.852	61.2257	61.1984	60.126	58.4358	80.134	78.1956	80.5962	84.4127	100	76.2945	77.2198	85.228	78.4254	79.8222	80.1024	80.1872	79.229	79.6149	79.7135	79.3863	78.4029	79.6489	84.4231	83.5524	78.4011	56.8315	72.7376	74.6806	70.7652	51.0754	46.7899
Enterococcus_faecium__full_genome_RENAMED	54.9384	69.6799	69.6376	59.6139	57.8873	55.6281	58.2339	55.4382	56.0577	56.9404	57.4349	57.1654	55.7093	56.048	55.2442	59.1028	54.4174	89.9859	88.0288	89.975	81.6049	76.2945	100	94.3539	81.2967	90.7926	87.4944	88.7188	88.2042	88.4427	89.1424	88.5652	90.2064	87.318	88.5134	86.0438	87.2639	88.4071	54.1542	64.4758	67.5394	64.7681	46.9221	43.5313
Enterococcus_faecium_strain_2014-VREF-41_full_genome_RENAMED	55.4052	70.2371	70.1417	58.5125	58.0492	55.9753	58.4654	55.9627	55.9267	57.4384	57.3646	57.0956	55.7853	56.538	55.5477	59.4019	54.6465	88.4773	87.0922	89.4832	81.2765	77.2198	94.3539	100	82.6312	89.1197	87.0079	88.0186	87.6304	87.0128	87.8205	88.6275	88.3094	89.2098	88.5733	85.2397	86.4691	87.2513	54.2441	65.4802	66.423	63.7383	46.9085	43.371
Enterococcus_faecium_strain_64_3_full_genome_RENAMED	60.191	73.825	73.7008	59.4168	59.9478	59.4455	61.2768	62.4874	56.5995	62.1384	57.775	61.4979	60.4064	62.9986	62.143	62.7409	60.0491	85.3604	82.1049	85.6931	92.2659	85.228	81.2967	82.6312	100	81.9979	83.9684	82.9795	84.5485	83.1585	83.5512	84.9411	83.8112	83.3393	84.8775	96.4732	89.2326	82.0032	57.9483	73.93	73.469	68.233	51.1437	47.1772
Enterococcus_faecium_strain_6E6_full_genome_RENAMED	54.3057	70.3934	70.2681	58.5604	58.2854	56.0577	58.0451	54.8536	55.8703	57.5349	56.854	56.5378	55.1607	54.9179	54.7403	58.559	53.3118	88.731	93.5168	89.7738	83.0884	78.4254	90.7926	89.1197	81.9979	100	89.607	90.5884	91.6825	89.6326	92.3798	91.909	91.2763	91.0764	91.8577	87.2287	87.5597	92.9269	52.8515	65.0596	68.6241	64.9623	46.4506	43.8891
Enterococcus_faecium_strain_ATCC_700221_full_genome_RENAMED	55.3812	71.875	71.7426	59.1908	59.5834	57.482	59.4284	56.6205	57.2741	59.2661	58.202	58.0225	56.0335	56.6328	56.7164	60.0068	54.8129	89.5383	88.3599	90.1241	84.258	79.8222	87.4944	87.0079	83.9684	89.607	100	91.0038	90.464	93.8139	91.3153	90.7623	89.5186	90.1016	90.7099	86.938	88.7796	88.739	53.7977	67.0075	68.5509	65.478	48.2759	45.4117
Enterococcus_faecium_strain_E1_full_genome_RENAMED	55.9935	71.7297	71.7097	59.8786	60.4094	57.1641	59.9763	57.3219	57.2171	59.4407	59.5372	58.8917	57.5588	57.1429	56.9918	60.1362	55.8551	90.1664	90.2625	90.254	83.6207	80.1024	88.7188	88.0186	82.9795	90.5884	91.0038	100	90.488	90.0632	92.8932	90.4825	89.2263	89.6635	90.4283	86.3221	87.7193	89.6802	54.3701	66.4418	69.0661	65.8063	48.7943	45.5574
Enterococcus_faecium_strain_E39_full_genome_RENAMED	56.699	71.7931	71.7219	59.6459	59.573	55.9556	59.4963	57.2002	55.9385	57.9115	57.9464	58.738	56.2931	57.1086	57.4849	60.3025	55.0618	90.8352	90.6118	90.0947	85.0343	80.1872	88.2042	87.6304	84.5485	91.6825	90.464	90.488	100	90.2507	93.5286	98.6088	93.6738	96.6579	98.5578	88.855	89.7144	92.0296	54.7251	67.871	71.3178	66.8243	48.5403	45.0217
Enterococcus_faecium_strain_E745_full_genome_RENAMED	55.0346	70.4685	70.3215	58.1083	58.1148	55.7185	58.5036	55.9343	55.3984	58.2612	56.5545	57.6356	55.6718	56.1385	55.7998	59.4011	54.1835	90.4264	87.6864	91.3576	83.5138	79.229	88.4427	87.0128	83.1585	89.6326	93.8139	90.0632	90.2507	100	90.9828	90.5583	90.5627	89.0334	90.5044	87.2918	89.3157	89.8212	53.4947	66.5574	68.7886	65.8034	48.0475	44.8451
Enterococcus_faecium_strain_ISMMS_VRE_11_full_genome_RENAMED	56.2955	71.5662	71.5136	59.0872	59.2741	56.8122	58.8205	56.7258	56.6136	58.4463	58.0386	57.6949	56.0976	56.8844	57.0224	59.8358	54.8213	90.9273	91.1334	91.3289	84.6472	79.6149	89.1424	87.8205	83.5512	92.3798	91.3153	92.8932	93.5286	90.9828	100	93.855	92.3077	92.2841	93.8025	88.1266	89.7092	92.5028	54.5907	66.2859	70.5893	66.0626	48.5778	44.7895
Enterococcus_faecium_strain_ISMMS_VRE_12_full_genome_RENAMED	56.7501	72.0774	71.9551	60.133	59.9494	56.5472	60.1373	57.3815	56.3587	58.348	58.2845	59.0368	56.6918	57.384	57.6468	60.9419	55.1059	90.8447	90.8315	90.36	85.3173	79.7135	88.5652	88.6275	84.9411	91.909	90.7623	90.4825	98.6088	90.5583	93.855	100	93.832	97.2929	99.8164	88.5185	89.6774	92.2788	54.6439	67.7306	70.7085	65.9523	48.5917	44.9156
Enterococcus_faecium_strain_ISMMS_VRE_1_full_genome_RENAMED	55.4179	71.7852	71.6515	58.7932	58.2856	55.5808	59.0712	56.2742	55.6279	57.7546	57.7683	58.1779	56.2802	56.4075	56.0718	59.7496	54.4295	90.2682	88.2611	90.5174	84.9763	79.3863	90.2064	88.3094	83.8112	91.2763	89.5186	89.2263	93.6738	90.5627	92.3077	93.832	100	91.8131	93.7804	88.4496	90.7063	89.6283	54.273	66.1003	69.347	65.5944	48.0358	44.2873
Enterococcus_faecium_strain_ISMMS_VRE_7_full_genome_RENAMED	55.5929	70.7874	70.6894	59.4019	59.4759	56.1375	59.2152	56.209	56.0968	58.0124	57.5613	58.1643	55.6319	56.1281	56.4307	59.9378	54.1375	88.9438	89.5334	88.4249	83.888	78.4029	87.318	89.2098	83.3393	91.0764	90.1016	89.6635	96.6579	89.0334	92.2841	97.2929	91.8131	100	97.2426	86.8627	87.7575	90.5455	53.6669	66.661	69.2631	65.0151	47.8088	44.4916
Enterococcus_faecium_strain_ISMMS_VRE_9_full_genome_RENAMED	56.6798	72.0464	71.941	60.0965	59.9123	56.5086	60.0996	57.3401	56.3218	58.3084	58.2478	58.9988	56.6524	57.3421	57.5691	60.9035	55.0658	90.7895	90.7787	90.3047	85.2921	79.6489	88.5134	88.5733	84.8775	91.8577	90.7099	90.4283	98.5578	90.5044	93.8025	99.8164	93.7804	97.2426	100	88.4588	89.6197	92.2259	54.5774	67.661	70.603	65.8545	48.5835	44.8786
Enterococcus_faecium_strain_UW7606x64_3_TC1_full_genome_RENAMED	58.9242	73.9209	73.8001	59.9112	59.982	58.3139	61.4154	61.2456	57.8885	61.024	58.7602	61.1364	59.4341	61.3699	60.4419	62.1509	58.801	89.1634	87.0984	87.3898	91.2106	84.4231	86.0438	85.2397	96.4732	87.2287	86.938	86.3221	88.855	87.2918	88.1266	88.5185	88.4496	86.8627	88.4588	100	89.1776	87.7095	57.0804	72.1836	73.526	68.7565	50.4957	46.7129
Enterococcus_faecium_strain_UW8175_full_genome_RENAMED	58.2194	75.6068	75.5517	58.9646	59.1254	57.9205	59.8814	59.6227	55.7257	60.3801	56.6355	59.9252	58.8256	60.2658	59.5992	61.6255	57.6559	89.2983	86.6655	91.6095	88.777	83.5524	87.2639	86.4691	89.2326	87.5597	88.7796	87.7193	89.7144	89.3157	89.7092	89.6774	90.7063	87.7575	89.6197	89.1776	100	88.2303	56.6211	70.5126	72.6486	67.2034	49.6865	45.8611
Enterococcus_faecium_strain_VRE001_full_genome_RENAMED	55.3451	70.8278	70.7293	59.5207	59.018	56.0335	59.2362	56.47	56.6708	57.8058	58.1031	57.6814	55.8097	56.0503	55.9986	59.9445	54.3264	90.2479	93.6759	90.1369	82.7055	78.4011	88.4071	87.2513	82.0032	92.9269	88.739	89.6802	92.0296	89.8212	92.5028	92.2788	89.6283	90.5455	92.2259	87.7095	88.2303	100	53.5351	65.7791	69.1781	65.2278	47.9432	44.6076
Enterococcus_gallinarum_strain_FDAARGOS_163_full_genome_RENAMED	86.8295	55.1168	54.9143	52.6908	53.0109	52.7927	53.5535	54.9753	50.9956	54.158	52.4079	54.496	52.9651	55.3708	54.5035	54.8865	53.513	53.9421	53.0802	55.0945	57.3679	56.8315	54.1542	54.2441	57.9483	52.8515	53.7977	54.3701	54.7251	53.4947	54.5907	54.6439	54.273	53.6669	54.5774	57.0804	56.6211	53.5351	100	53.9346	54.2522	57.4978	51.7634	48.4997
Enterococcus_hirae_ATCC_9790_strain_ATCC_9790_full_genome_RENAMED	56.0062	70.8827	70.7592	55.7575	55.7999	56.3908	56.3709	58.6385	53.0711	57.8351	54.46	57.4319	55.7984	59.0231	58.7094	58.1964	56.578	68.4519	65.7761	67.8698	70.8602	72.7376	64.4758	65.4802	73.93	65.0596	67.0075	66.4418	67.871	66.5574	66.2859	67.7306	66.1003	66.661	67.661	72.1836	70.5126	65.7791	53.9346	100	88.2832	67.803	48.8105	45.6158
Enterococcus_hirae_strain_R17_full_genome_RENAMED	56.7814	72.2765	72.2162	57.3981	57.1584	57.7886	57.4917	59.945	54.7196	58.5092	56.0175	58.567	57.4043	60.5326	60.7874	59.2083	57.4582	68.8316	67.8244	69.7738	72.6518	74.6806	67.5394	66.423	73.469	68.6241	68.5509	69.0661	71.3178	68.7886	70.5893	70.7085	69.347	69.2631	70.603	73.526	72.6486	69.1781	54.2522	88.2832	100	68.4843	49.6302	46.4148
Enterococcus_mundtii_QU_25_strain_QU25_full_genome_RENAMED	57.3295	65.3682	65.3244	55.7282	55.9967	55.7764	55.9098	57.9337	53.1561	56.7346	54.1924	56.9277	55.7317	57.4608	57.8037	56.8725	56.5189	65.5348	64.9035	66.1483	67.8729	70.7652	64.7681	63.7383	68.233	64.9623	65.478	65.8063	66.8243	65.8034	66.0626	65.9523	65.5944	65.0151	65.8545	68.7565	67.2034	65.2278	57.4978	67.803	68.4843	100	47.8542	45.6095
Enterococcus_silesiacus_strain_LMG_23085_full_genome_RENAMED	53.3452	49.4841	49.5011	57.988	58.0228	57.2314	59.5672	60.8745	55.7147	59.2757	57.1513	59.9141	58.0102	60.3346	60.2702	59.8125	58.0372	48.4945	47.4675	48.9452	50.2828	51.0754	46.9221	46.9085	51.1437	46.4506	48.2759	48.7943	48.5403	48.0475	48.5778	48.5917	48.0358	47.8088	48.5835	50.4957	49.6865	47.9432	51.7634	48.8105	49.6302	47.8542	100	68.0829
Enterococcus_sp._MN05_strain_MN05_full_genome_RENAMED	49.0255	45.3933	45.3387	55.2017	55.9747	55.226	55.6714	55.5672	55.2405	56.1652	54.8026	55.8361	55.719	55.8104	56.353	55.6793	55.2269	44.3991	44.3165	44.6832	46.2877	46.7899	43.5313	43.371	47.1772	43.8891	45.4117	45.5574	45.0217	44.8451	44.7895	44.9156	44.2873	44.4916	44.8786	46.7129	45.8611	44.6076	48.4997	45.6158	46.4148	45.6095	68.0829	100

## Sheet: Enterococcus faecium
ID	Enterococcus_faecium_Aus0004_strain_Aus0004_full_genome_RENAMED	Enterococcus_faecium_Aus0085_strain_AUS0085_full_genome_RENAMED	Enterococcus_faecium_DO_strain_DO_full_genome_RENAMED	Enterococcus_faecium_NRRL_B-2354_strain_NRRL_B-2354_full_genome_RENAMED	Enterococcus_faecium_T110_strain_T110_full_genome_RENAMED	Enterococcus_faecium__full_genome_RENAMED	Enterococcus_faecium_strain_2014-VREF-41_full_genome_RENAMED	Enterococcus_faecium_strain_64_3_full_genome_RENAMED	Enterococcus_faecium_strain_6E6_full_genome_RENAMED	Enterococcus_faecium_strain_ATCC_700221_full_genome_RENAMED	Enterococcus_faecium_strain_E1_full_genome_RENAMED	Enterococcus_faecium_strain_E39_full_genome_RENAMED	Enterococcus_faecium_strain_E745_full_genome_RENAMED	Enterococcus_faecium_strain_ISMMS_VRE_11_full_genome_RENAMED	Enterococcus_faecium_strain_ISMMS_VRE_12_full_genome_RENAMED	Enterococcus_faecium_strain_ISMMS_VRE_1_full_genome_RENAMED	Enterococcus_faecium_strain_ISMMS_VRE_7_full_genome_RENAMED	Enterococcus_faecium_strain_ISMMS_VRE_9_full_genome_RENAMED	Enterococcus_faecium_strain_UW7606x64_3_TC1_full_genome_RENAMED	Enterococcus_faecium_strain_UW8175_full_genome_RENAMED	Enterococcus_faecium_strain_VRE001_full_genome_RENAMED
Enterococcus_faecium_Aus0004_strain_Aus0004_full_genome_RENAMED	100	89.9072	91.413	83.1919	80.134	89.9859	88.4773	85.3604	88.731	89.5383	90.1664	90.8352	90.4264	90.9273	90.8447	90.2682	88.9438	90.7895	89.1634	89.2983	90.2479
Enterococcus_faecium_Aus0085_strain_AUS0085_full_genome_RENAMED	89.9072	100	88.2878	82.0496	78.1956	88.0288	87.0922	82.1049	93.5168	88.3599	90.2625	90.6118	87.6864	91.1334	90.8315	88.2611	89.5334	90.7787	87.0984	86.6655	93.6759
Enterococcus_faecium_DO_strain_DO_full_genome_RENAMED	91.413	88.2878	100	85.2231	80.5962	89.975	89.4832	85.6931	89.7738	90.1241	90.254	90.0947	91.3576	91.3289	90.36	90.5174	88.4249	90.3047	87.3898	91.6095	90.1369
Enterococcus_faecium_NRRL_B-2354_strain_NRRL_B-2354_full_genome_RENAMED	83.1919	82.0496	85.2231	100	84.4127	81.6049	81.2765	92.2659	83.0884	84.258	83.6207	85.0343	83.5138	84.6472	85.3173	84.9763	83.888	85.2921	91.2106	88.777	82.7055
Enterococcus_faecium_T110_strain_T110_full_genome_RENAMED	80.134	78.1956	80.5962	84.4127	100	76.2945	77.2198	85.228	78.4254	79.8222	80.1024	80.1872	79.229	79.6149	79.7135	79.3863	78.4029	79.6489	84.4231	83.5524	78.4011
Enterococcus_faecium__full_genome_RENAMED	89.9859	88.0288	89.975	81.6049	76.2945	100	94.3539	81.2967	90.7926	87.4944	88.7188	88.2042	88.4427	89.1424	88.5652	90.2064	87.318	88.5134	86.0438	87.2639	88.4071
Enterococcus_faecium_strain_2014-VREF-41_full_genome_RENAMED	88.4773	87.0922	89.4832	81.2765	77.2198	94.3539	100	82.6312	89.1197	87.0079	88.0186	87.6304	87.0128	87.8205	88.6275	88.3094	89.2098	88.5733	85.2397	86.4691	87.2513
Enterococcus_faecium_strain_64_3_full_genome_RENAMED	85.3604	82.1049	85.6931	92.2659	85.228	81.2967	82.6312	100	81.9979	83.9684	82.9795	84.5485	83.1585	83.5512	84.9411	83.8112	83.3393	84.8775	96.4732	89.2326	82.0032
Enterococcus_faecium_strain_6E6_full_genome_RENAMED	88.731	93.5168	89.7738	83.0884	78.4254	90.7926	89.1197	81.9979	100	89.607	90.5884	91.6825	89.6326	92.3798	91.909	91.2763	91.0764	91.8577	87.2287	87.5597	92.9269
Enterococcus_faecium_strain_ATCC_700221_full_genome_RENAMED	89.5383	88.3599	90.1241	84.258	79.8222	87.4944	87.0079	83.9684	89.607	100	91.0038	90.464	93.8139	91.3153	90.7623	89.5186	90.1016	90.7099	86.938	88.7796	88.739
Enterococcus_faecium_strain_E1_full_genome_RENAMED	90.1664	90.2625	90.254	83.6207	80.1024	88.7188	88.0186	82.9795	90.5884	91.0038	100	90.488	90.0632	92.8932	90.4825	89.2263	89.6635	90.4283	86.3221	87.7193	89.6802
Enterococcus_faecium_strain_E39_full_genome_RENAMED	90.8352	90.6118	90.0947	85.0343	80.1872	88.2042	87.6304	84.5485	91.6825	90.464	90.488	100	90.2507	93.5286	98.6088	93.6738	96.6579	98.5578	88.855	89.7144	92.0296
Enterococcus_faecium_strain_E745_full_genome_RENAMED	90.4264	87.6864	91.3576	83.5138	79.229	88.4427	87.0128	83.1585	89.6326	93.8139	90.0632	90.2507	100	90.9828	90.5583	90.5627	89.0334	90.5044	87.2918	89.3157	89.8212
Enterococcus_faecium_strain_ISMMS_VRE_11_full_genome_RENAMED	90.9273	91.1334	91.3289	84.6472	79.6149	89.1424	87.8205	83.5512	92.3798	91.3153	92.8932	93.5286	90.9828	100	93.855	92.3077	92.2841	93.8025	88.1266	89.7092	92.5028
Enterococcus_faecium_strain_ISMMS_VRE_12_full_genome_RENAMED	90.8447	90.8315	90.36	85.3173	79.7135	88.5652	88.6275	84.9411	91.909	90.7623	90.4825	98.6088	90.5583	93.855	100	93.832	97.2929	99.8164	88.5185	89.6774	92.2788
Enterococcus_faecium_strain_ISMMS_VRE_1_full_genome_RENAMED	90.2682	88.2611	90.5174	84.9763	79.3863	90.2064	88.3094	83.8112	91.2763	89.5186	89.2263	93.6738	90.5627	92.3077	93.832	100	91.8131	93.7804	88.4496	90.7063	89.6283
Enterococcus_faecium_strain_ISMMS_VRE_7_full_genome_RENAMED	88.9438	89.5334	88.4249	83.888	78.4029	87.318	89.2098	83.3393	91.0764	90.1016	89.6635	96.6579	89.0334	92.2841	97.2929	91.8131	100	97.2426	86.8627	87.7575	90.5455
Enterococcus_faecium_strain_ISMMS_VRE_9_full_genome_RENAMED	90.7895	90.7787	90.3047	85.2921	79.6489	88.5134	88.5733	84.8775	91.8577	90.7099	90.4283	98.5578	90.5044	93.8025	99.8164	93.7804	97.2426	100	88.4588	89.6197	92.2259
Enterococcus_faecium_strain_UW7606x64_3_TC1_full_genome_RENAMED	89.1634	87.0984	87.3898	91.2106	84.4231	86.0438	85.2397	96.4732	87.2287	86.938	86.3221	88.855	87.2918	88.1266	88.5185	88.4496	86.8627	88.4588	100	89.1776	87.7095
Enterococcus_faecium_strain_UW8175_full_genome_RENAMED	89.2983	86.6655	91.6095	88.777	83.5524	87.2639	86.4691	89.2326	87.5597	88.7796	87.7193	89.7144	89.3157	89.7092	89.6774	90.7063	87.7575	89.6197	89.1776	100	88.2303
Enterococcus_faecium_strain_VRE001_full_genome_RENAMED	90.2479	93.6759	90.1369	82.7055	78.4011	88.4071	87.2513	82.0032	92.9269	88.739	89.6802	92.0296	89.8212	92.5028	92.2788	89.6283	90.5455	92.2259	87.7095	88.2303	100

## Sheet: Klebsiella
ID	Klebsiella_aerogenes_EA1509E_strain_EA1509E_full_genome_RENAMED	Klebsiella_aerogenes_KCTC_2190_strain_KCTC_2190_full_genome_RENAMED	Klebsiella_aerogenes_strain_CAV1320_full_genome_RENAMED	Klebsiella_aerogenes_strain_FDAARGOS_139_full_genome_RENAMED	Klebsiella_aerogenes_strain_FDAARGOS_152_full_genome_RENAMED	Klebsiella_aerogenes_strain_G7_full_genome_RENAMED	Klebsiella_michiganensis_E718_strain_E718_full_genome_RENAMED	Klebsiella_michiganensis_HKOPL1_strain_HKOPL1_full_genome_RENAMED	Klebsiella_michiganensis_KCTC_1686_strain_KCTC_1686_full_genome_RENAMED	Klebsiella_michiganensis_strain_K516_full_genome_RENAMED	Klebsiella_michiganensis_strain_M1_full_genome_RENAMED	Klebsiella_michiganensis_strain_RC10_full_genome_RENAMED	Klebsiella_oxytoca_KONIH1_strain_KONIH1_full_genome_RENAMED	Klebsiella_oxytoca_strain_AR_0147_full_genome_RENAMED	Klebsiella_oxytoca_strain_CAV1015_full_genome_RENAMED	Klebsiella_oxytoca_strain_CAV1099_full_genome_RENAMED	Klebsiella_oxytoca_strain_CAV1335_full_genome_RENAMED	Klebsiella_oxytoca_strain_CAV1374_full_genome_RENAMED	Klebsiella_oxytoca_strain_CAV1752_full_genome_RENAMED	Klebsiella_oxytoca_strain_JKo3_full_genome_RENAMED	Klebsiella_pneumoniae_30660_NJST258_1_strain_30660_NJST258_1_full_genome_RENAMED	Klebsiella_pneumoniae_30684_NJST258_2_strain_30684_NJST258_2_full_genome_RENAMED	Klebsiella_pneumoniae_342_strain_342_full_genome_RENAMED	Klebsiella_pneumoniae_500_1420_strain_500_1420_full_genome_RENAMED	Klebsiella_pneumoniae_CG43_strain_CG43_full_genome_RENAMED	Klebsiella_pneumoniae_DMC1097_strain_DMC1097_full_genome_RENAMED	Klebsiella_pneumoniae_HK787_strain_HK787_full_genome_RENAMED	Klebsiella_pneumoniae_JM45__full_genome_RENAMED	Klebsiella_pneumoniae_KCTC_2242_strain_KCTC_2242_full_genome_RENAMED	Klebsiella_pneumoniae_KP-1_strain_KP-1_full_genome_RENAMED	Klebsiella_pneumoniae_UHKPC07_strain_UHKPC07_full_genome_RENAMED	Klebsiella_pneumoniae_UHKPC33_strain_UHKPC33_full_genome_RENAMED	Klebsiella_pneumoniae__full_genome_RENAMED	Klebsiella_pneumoniae_strain_1756_full_genome_RENAMED	Klebsiella_pneumoniae_strain_19051_full_genome_RENAMED	Klebsiella_pneumoniae_strain_32192_full_genome_RENAMED	Klebsiella_pneumoniae_strain_34618_full_genome_RENAMED	Klebsiella_pneumoniae_strain_825795-1_full_genome_RENAMED	Klebsiella_pneumoniae_strain_AATZP_full_genome_RENAMED	Klebsiella_pneumoniae_strain_AR_0047_full_genome_RENAMED	Klebsiella_pneumoniae_strain_AR_0049_full_genome_RENAMED	Klebsiella_pneumoniae_strain_AR_0068_full_genome_RENAMED	Klebsiella_pneumoniae_strain_AR_0098_full_genome_RENAMED	Klebsiella_pneumoniae_strain_AR_0107_full_genome_RENAMED	Klebsiella_pneumoniae_strain_AR_0112_full_genome_RENAMED	Klebsiella_pneumoniae_strain_AR_0113_full_genome_RENAMED	Klebsiella_pneumoniae_strain_AR_0115_full_genome_RENAMED	Klebsiella_pneumoniae_strain_AR_0117_full_genome_RENAMED	Klebsiella_pneumoniae_strain_AR_0120_full_genome_RENAMED
Klebsiella_aerogenes_EA1509E_strain_EA1509E_full_genome_RENAMED	100	88.9338	89.7777	92.3456	94.234	97.0991	73.0571	75.6057	76.2332	73.9663	74.0318	66.8942	75.3349	75.0133	73.2457	73.1149	72.9949	70.0593	73.4176	72.034	75.3618	77.0395	74.9791	76.089	78.2917	75.9568	77.9581	76.0528	76.706	77.1095	76.1106	75.5639	74.198	77.6899	77.6348	75.9819	75.5925	77.0795	77.1877	75.0349	77.6449	74.765	75.6772	78.7234	74.5681	74.6393	75.3506	76.2159	78.6628
Klebsiella_aerogenes_KCTC_2190_strain_KCTC_2190_full_genome_RENAMED	88.9338	100	92.9689	92.6767	91.7456	88.6357	74.1752	78.3435	78.7032	75.322	76.2375	69.3828	73.2474	75.184	73.7911	73.644	73.3924	70.1925	75.0346	73.9565	77.5292	78.9025	77.6718	78.4513	81.3697	77.0423	80.553	78.1553	79.5455	80.0567	78.6082	77.7984	76.0538	80.9578	80.7751	78.3611	78.624	76.8756	79.627	77.766	77.1068	77.3813	77.9877	76.6436	77.2234	77.2911	78.1278	77.0474	75.9719
Klebsiella_aerogenes_strain_CAV1320_full_genome_RENAMED	89.7777	92.9689	100	93.0451	92.6344	89.1228	74.3557	79.003	79.0968	75.495	76.2752	69.7447	73.6216	76.1109	73.7184	73.3965	73.1422	70.0397	75.8223	73.4941	77.9521	79.9246	78.3107	79.0695	82.0068	77.9857	81.3118	78.3547	80.1615	80.9122	79.17	78.3786	76.7626	81.0471	80.9959	78.9531	78.8713	77.2772	80.0999	77.7407	77.3452	76.908	78.1834	77.0852	77.2971	77.3463	78.3365	77.6338	76.6994
Klebsiella_aerogenes_strain_FDAARGOS_139_full_genome_RENAMED	92.3456	92.6767	93.0451	100	95.3484	91.6822	74.0432	78.4673	79.3043	75.1796	77.2604	69.2984	74.021	75.4833	74.1376	74.0428	73.7714	70.8404	75.5291	73.7398	76.5755	78.3993	78.0071	77.5688	81.2878	77.2931	80.9431	77.781	79.2933	80.1683	77.7039	76.9554	77.184	80.9381	80.4995	77.5835	77.9644	78.3398	79.8776	76.9997	76.3521	77.0981	77.3033	77.703	76.3469	76.4135	77.3818	78.6626	76.4047
Klebsiella_aerogenes_strain_FDAARGOS_152_full_genome_RENAMED	94.234	91.7456	92.6344	95.3484	100	94.6331	74.1779	77.8789	78.2043	75.2995	75.6253	69.3674	74.1634	74.9611	74.1099	73.882	73.6131	69.4132	74.9679	73.8877	77.1167	78.9736	77.2022	77.9055	80.7649	77.1913	80.8584	77.7432	79.2628	79.9698	78.0896	77.3217	76.3499	79.7791	79.9309	77.8883	77.5546	76.9857	79.4642	77.1505	76.8612	76.1722	77.2595	76.2725	76.53	76.5964	77.5705	77.6026	77.2166
Klebsiella_aerogenes_strain_G7_full_genome_RENAMED	97.0991	88.6357	89.1228	91.6822	94.6331	100	72.9431	75.3285	75.8778	73.5557	73.5531	66.8034	75.3447	73.9011	73.4265	73.2348	73.1319	70.28	73.5132	72.2918	75.2396	76.3914	75.1572	76.1828	77.6461	75.4886	77.8824	76.3242	76.992	77.0567	76.4611	75.9861	74.0276	77.2992	77.7952	76.6212	76.1201	76.733	76.8758	75.5286	77.9349	74.5638	76.2007	78.6769	75.0783	75.1314	75.8491	75.5045	78.6449
Klebsiella_michiganensis_E718_strain_E718_full_genome_RENAMED	73.0571	74.1752	74.3557	74.0432	74.1779	72.9431	100	89.4764	89.6463	96.4793	89.5301	63.6848	87.6181	86.6519	81.4612	81.2415	81.205	84.5394	88.4425	84.1791	78.1767	78.9455	78.8267	78.4758	78.6453	77.8747	78.9388	78.8378	78.3057	78.9902	78.6059	78.9528	78.9294	78.7975	79.2898	79.2996	79.037	79.781	78.9036	79.0074	77.9487	81.1374	78.7724	75.4834	78.7053	78.7243	78.7782	77.3261	77.8134
Klebsiella_michiganensis_HKOPL1_strain_HKOPL1_full_genome_RENAMED	75.6057	78.3435	79.003	78.4673	77.8789	75.3285	89.4764	100	96.7512	90.7509	91.3848	67.5209	88.4263	88.6579	82.4409	82.1869	81.8821	82.9789	89.9791	84.4352	79.3791	80.7986	81.5943	79.9665	82.918	79.2245	82.4639	79.8025	80.9159	81.5679	80.0336	79.4348	77.5815	82.0029	82.3049	80.1849	79.804	78.8722	81.2246	79.1963	78.6246	79.017	79.3335	77.993	78.6568	78.7494	79.5999	78.5478	78.2472
Klebsiella_michiganensis_KCTC_1686_strain_KCTC_1686_full_genome_RENAMED	76.2332	78.7032	79.0968	79.3043	78.2043	75.8778	89.6463	96.7512	100	91.0364	92.0943	67.4773	88.4691	88.4932	82.0103	81.7824	81.5029	82.9241	90.3135	84.3764	79.0298	80.5967	82.3653	79.8931	83.0579	79.8687	82.6761	79.701	81.0381	81.7336	79.9887	79.433	77.9783	82.4372	82.5254	79.9832	79.8139	79.5534	81.5764	78.9638	78.3801	78.7281	79.1647	78.7952	78.4133	78.5063	79.3858	79.3811	77.9769
Klebsiella_michiganensis_strain_K516_full_genome_RENAMED	73.9663	75.322	75.495	75.1796	75.2995	73.5557	96.4793	90.7509	91.0364	100	91.1469	64.4168	89.4232	88.3525	82.099	81.9383	81.8418	84.857	90.0694	85.9769	79.4369	80.6853	79.1025	80.559	79.8509	79.0861	80.1782	80.15	78.8361	80.6094	80.7047	80.9067	77.4031	79.7267	80.1945	80.3041	80.7444	78.0543	79.6954	81.0217	78.3485	79.255	80.4724	76.1524	80.2599	80.3156	80.5201	79.1151	79.3624
Klebsiella_michiganensis_strain_M1_full_genome_RENAMED	74.0318	76.2375	76.2752	77.2604	75.6253	73.5531	89.5301	91.3848	92.0943	91.1469	100	65.7812	91.0206	89.4541	82.0472	81.6621	81.5984	86.8191	92.7277	86.0882	80.1317	80.7197	80.4543	80.375	80.9142	80.1406	80.4392	80.427	80.3387	82.0711	80.5312	80.7024	78.782	80.7969	80.4647	81.0581	80.8774	79.3234	80.3651	80.6796	78.6167	79.8887	80.2454	77.8894	80.4016	80.4758	80.3552	80.3556	78.7195
Klebsiella_michiganensis_strain_RC10_full_genome_RENAMED	66.8942	69.3828	69.7447	69.2984	69.3674	66.8034	63.6848	67.5209	67.4773	64.4168	65.7812	100	63.0065	64.4207	62.0297	61.7626	61.5553	60.116	65.2137	63.8731	66.1154	67.7264	66.8335	66.8144	69.6774	66.2629	69.0051	66.8794	67.9545	68.8242	66.9562	66.4345	65.2752	68.8471	69.2588	67.1232	66.9199	65.1905	67.2967	66.0238	65.9802	65.7804	66.3228	65.063	65.6247	65.7277	66.6036	65.7443	64.971
Klebsiella_oxytoca_KONIH1_strain_KONIH1_full_genome_RENAMED	75.3349	73.2474	73.6216	74.021	74.1634	75.3447	87.6181	88.4263	88.4691	89.4232	91.0206	63.0065	100	88.3042	81.3305	81.0176	81.0616	85.6362	89.5381	85.3132	78.6377	79.4224	77.8559	79.2284	77.3457	78.495	77.1183	78.79	77.3555	79.1342	79.55	79.8216	77.0823	77.7508	77.7272	79.6779	78.5136	77.8937	78.2925	79.2474	78.7396	78.2812	79.1104	77.2712	79.4192	79.5149	78.8425	78.5323	80.2239
Klebsiella_oxytoca_strain_AR_0147_full_genome_RENAMED	75.0133	75.184	76.1109	75.4833	74.9611	73.9011	86.6519	88.6579	88.4932	88.3525	89.4541	64.4207	88.3042	100	83.0057	82.6619	82.6521	88.2344	88.6761	86.0896	79.7114	80.2866	79.0489	79.4536	80.1099	79.7786	79.6437	79.7513	79.3044	81.1619	79.6861	79.9542	77.6536	79.5404	79.5598	80.4878	79.9205	77.9749	79.4595	79.7124	78.6862	79.5064	79.6366	77.5915	79.6692	79.7243	79.5224	79.0434	78.9496
Klebsiella_oxytoca_strain_CAV1015_full_genome_RENAMED	73.2457	73.7911	73.7184	74.1376	74.1099	73.4265	81.4612	82.4409	82.0103	82.099	82.0472	62.0297	81.3305	83.0057	100	99.5831	99.6166	80.5734	84.4605	84.051	77.2028	77.4014	75.9027	76.9694	77.6357	76.88	77.5016	78.3828	77.1317	78.0929	77.2011	77.1942	76.874	77.4439	77.5119	77.8366	77.4269	76.5801	78.5714	77.5734	77.0497	77.1385	77.4494	76.829	77.5019	77.5366	77.45	77.3326	76.3463
Klebsiella_oxytoca_strain_CAV1099_full_genome_RENAMED	73.1149	73.644	73.3965	74.0428	73.882	73.2348	81.2415	82.1869	81.7824	81.9383	81.6621	61.7626	81.0176	82.6619	99.5831	100	99.825	80.2543	84.0848	83.9069	76.8622	77.0558	75.7627	76.6823	77.3413	76.5711	77.203	78.0229	76.7867	77.7857	76.8862	76.9006	76.6455	77.2703	77.3033	77.5216	77.131	76.4286	78.2823	77.2638	76.65	77.0267	77.1468	76.6835	77.1862	77.2119	77.198	77.0049	76.064
Klebsiella_oxytoca_strain_CAV1335_full_genome_RENAMED	72.9949	73.3924	73.1422	73.7714	73.6131	73.1319	81.205	81.8821	81.5029	81.8418	81.5984	61.5553	81.0616	82.6521	99.6166	99.825	100	80.3521	84.0616	83.7792	76.8397	76.9447	75.5926	76.5827	77.0533	76.5501	76.9196	78.0391	76.6675	77.5999	76.8116	76.8611	76.6667	77.0839	77.1357	77.4968	77.0991	76.4083	78.3154	77.2658	76.7558	77.0635	77.1321	76.551	77.18	77.214	77.123	77.0335	76.0704
Klebsiella_oxytoca_strain_CAV1374_full_genome_RENAMED	70.0593	70.1925	70.0397	70.8404	69.4132	70.28	84.5394	82.9789	82.9241	84.857	86.8191	60.116	85.6362	88.2344	80.5734	80.2543	80.3521	100	85.3512	82.9263	76.0787	75.9696	75.7375	76.0902	74.3537	76.269	73.9733	76.8531	74.7487	75.971	76.5392	77.0476	76.3677	74.7822	75.2951	77.2526	76.7419	76.0068	74.812	76.6545	74.8768	77.0447	76.6126	74.5168	76.7534	76.7774	76.0128	76.0049	75.3867
Klebsiella_oxytoca_strain_CAV1752_full_genome_RENAMED	73.4176	75.0346	75.8223	75.5291	74.9679	73.5132	88.4425	89.9791	90.3135	90.0694	92.7277	65.2137	89.5381	88.6761	84.4605	84.0848	84.0616	85.3512	100	87.9943	80.379	80.7021	79.8203	80.4948	80.0617	80.0406	79.9724	79.9079	79.7715	81.6755	80.4976	80.5087	77.7478	79.6758	79.5563	81.153	80.5925	77.4247	80.378	80.453	78.8368	78.8202	80.2414	77.2375	80.2225	80.2871	80.1291	79.5843	78.7207
Klebsiella_oxytoca_strain_JKo3_full_genome_RENAMED	72.034	73.9565	73.4941	73.7398	73.8877	72.2918	84.1791	84.4352	84.3764	85.9769	86.0882	63.8731	85.3132	86.0896	84.051	83.9069	83.7792	82.9263	87.9943	100	79.3107	79.5019	78.8502	79.3468	78.296	78.8487	78.37	79.3543	77.98	80.9485	79.3916	79.6015	76.8885	78.2329	78.8915	79.9119	79.5751	76.1388	79.2973	80.1721	77.6998	78.349	79.3731	76.8254	79.6942	79.7579	79.7504	78.799	77.9933
Klebsiella_pneumoniae_30660_NJST258_1_strain_30660_NJST258_1_full_genome_RENAMED	75.3618	77.5292	77.9521	76.5755	77.1167	75.2396	78.1767	79.3791	79.0298	79.4369	80.1317	66.1154	78.6377	79.7114	77.2028	76.8622	76.8397	76.0787	80.379	79.3107	100	96.8714	83.4995	95.9113	89.6026	96.0995	89.6058	93.9351	88.8252	90.351	95.8349	95.7523	86.6958	88.5953	87.706	96.4821	95.23	86.1458	88.8383	96.581	94.1149	87.3235	95.858	85.9738	96.4375	96.5075	96.1811	87.04	95.1293
Klebsiella_pneumoniae_30684_NJST258_2_strain_30684_NJST258_2_full_genome_RENAMED	77.0395	78.9025	79.9246	78.3993	78.9736	76.3914	78.9455	80.7986	80.5967	80.6853	80.7197	67.7264	79.4224	80.2866	77.4014	77.0558	76.9447	75.9696	80.7021	79.5019	96.8714	100	85.0552	96.2551	91.943	96.7271	91.519	94.0201	89.8977	91.3323	96.3143	95.8317	87.7409	90.4954	89.3411	95.9278	94.5634	87.2356	90.3099	95.9133	93.7577	87.0397	95.1854	87.3391	96.1015	96.1155	95.5194	88.1708	94.6694
Klebsiella_pneumoniae_342_strain_342_full_genome_RENAMED	74.9791	77.6718	78.3107	78.0071	77.2022	75.1572	78.8267	81.5943	82.3653	79.1025	80.4543	66.8335	77.8559	79.0489	75.9027	75.7627	75.5926	75.7375	79.8203	78.8502	83.4995	85.0552	100	84.5388	87.489	84.0206	87.2162	85.19	86.8652	86.9764	84.6907	84.2212	83.7045	87.1386	87.9539	84.8812	84.8336	85.0286	86.3555	83.9982	83.5754	84.9617	84.1347	83.7218	83.4992	83.5432	84.2547	83.844	82.464
Klebsiella_pneumoniae_500_1420_strain_500_1420_full_genome_RENAMED	76.089	78.4513	79.0695	77.5688	77.9055	76.1828	78.4758	79.9665	79.8931	80.559	80.375	66.8144	79.2284	79.4536	76.9694	76.6823	76.5827	76.0902	80.4948	79.3468	95.9113	96.2551	84.5388	100	90.9565	94.9642	91.067	94.0732	89.4568	91.1222	99.1965	98.9815	86.8936	89.7777	88.9897	97.5938	96.6746	86.8107	89.8356	97.2282	93.0691	87.6436	97.9686	86.5889	95.9403	95.9725	96.8363	87.889	94.9688
Klebsiella_pneumoniae_CG43_strain_CG43_full_genome_RENAMED	78.2917	81.3697	82.0068	81.2878	80.7649	77.6461	78.6453	82.918	83.0579	79.8509	80.9142	69.6774	77.3457	80.1099	77.6357	77.3413	77.0533	74.3537	80.0617	78.296	89.6026	91.943	87.489	90.9565	100	89.6344	98.2549	90.4913	92.7595	93.3231	91.0553	90.1287	87.4185	94.066	93.7973	90.9371	90.598	89.8456	92.7308	89.5015	89.1362	90.1304	90.0089	88.3404	88.8867	88.9505	89.9554	88.9448	87.7978
Klebsiella_pneumoniae_DMC1097_strain_DMC1097_full_genome_RENAMED	75.9568	77.0423	77.9857	77.2931	77.1913	75.4886	77.8747	79.2245	79.8687	79.0861	80.1406	66.2629	78.495	79.7786	76.88	76.5711	76.5501	76.269	80.0406	78.8487	96.0995	96.7271	84.0206	94.9642	89.6344	100	89.3549	93.9301	88.3416	90.4959	94.8396	95.014	86.5471	88.6617	87.4453	95.7298	94.5613	86.7304	88.8327	95.6542	92.9968	87.0266	95.2036	87.0303	96.6895	96.7314	95.5566	87.747	94.4203
Klebsiella_pneumoniae_HK787_strain_HK787_full_genome_RENAMED	77.9581	80.553	81.3118	80.9431	80.8584	77.8824	78.9388	82.4639	82.6761	80.1782	80.4392	69.0051	77.1183	79.6437	77.5016	77.203	76.9196	73.9733	79.9724	78.37	89.6058	91.519	87.2162	91.067	98.2549	89.3549	100	90.3245	92.2112	92.8528	91.1151	90.2603	87.3491	93.0517	93.0904	90.9785	90.9189	89.537	92.5448	89.8245	89.329	89.7683	90.3558	87.9545	89.1496	89.2128	90.2656	88.6761	88.4335
Klebsiella_pneumoniae_JM45__full_genome_RENAMED	76.0528	78.1553	78.3547	77.781	77.7432	76.3242	78.8378	79.8025	79.701	80.15	80.427	66.8794	78.79	79.7513	78.3828	78.0229	78.0391	76.8531	79.9079	79.3543	93.9351	94.0201	85.19	94.0732	90.4913	93.9301	90.3245	100	89.6264	90.7447	94.0976	94.7034	87.9434	89.6924	89.4398	95.3833	95.3266	87.8103	90.0872	96.1354	93.3641	88.9989	95.5096	86.6778	95.4362	95.4767	96.0056	87.7142	93.426
Klebsiella_pneumoniae_KCTC_2242_strain_KCTC_2242_full_genome_RENAMED	76.706	79.5455	80.1615	79.2933	79.2628	76.992	78.3057	80.9159	81.0381	78.8361	80.3387	67.9545	77.3555	79.3044	77.1317	76.7867	76.6675	74.7487	79.7715	77.98	88.8252	89.8977	86.8652	89.4568	92.7595	88.3416	92.2112	89.6264	100	91.0932	89.6072	88.9613	87.732	90.9265	90.8289	90.0943	89.0921	87.8974	90.2182	88.9447	88.5833	88.6042	89.0683	87.0616	88.4568	88.5275	89.4156	86.8539	87.6955
Klebsiella_pneumoniae_KP-1_strain_KP-1_full_genome_RENAMED	77.1095	80.0567	80.9122	80.1683	79.9698	77.0567	78.9902	81.5679	81.7336	80.6094	82.0711	68.8242	79.1342	81.1619	78.0929	77.7857	77.5999	75.971	81.6755	80.9485	90.351	91.3323	86.9764	91.1222	93.3231	90.4959	92.8528	90.7447	91.0932	100	90.9349	91.0371	88.0858	92.0199	91.3487	91.9938	91.6731	87.8727	90.4366	91.0844	88.9534	89.6064	90.889	89.263	90.5213	90.5666	91.0628	89.6402	88.8972
Klebsiella_pneumoniae_UHKPC07_strain_UHKPC07_full_genome_RENAMED	76.1106	78.6082	79.17	77.7039	78.0896	76.4611	78.6059	80.0336	79.9887	80.7047	80.5312	66.9562	79.55	79.6861	77.2011	76.8862	76.8116	76.5392	80.4976	79.3916	95.8349	96.3143	84.6907	99.1965	91.0553	94.8396	91.1151	94.0976	89.6072	90.9349	100	99.2722	87.5058	90.0119	89.092	97.9111	96.7809	87.0239	89.938	97.1004	93.5851	87.8218	98.0205	86.5209	95.8941	95.9542	96.7156	87.6355	94.921
Klebsiella_pneumoniae_UHKPC33_strain_UHKPC33_full_genome_RENAMED	75.5639	77.7984	78.3786	76.9554	77.3217	75.9861	78.9528	79.4348	79.433	80.9067	80.7024	66.4345	79.8216	79.9542	77.1942	76.9006	76.8611	77.0476	80.5087	79.6015	95.7523	95.8317	84.2212	98.9815	90.1287	95.014	90.2603	94.7034	88.9613	91.0371	99.2722	100	87.5309	89.2276	88.4237	98.5302	97.3411	86.5218	89.3656	97.6755	93.4161	88.295	98.3177	85.9559	96.5644	96.597	97.3588	87.9286	95.4702
Klebsiella_pneumoniae__full_genome_RENAMED	74.198	76.0538	76.7626	77.184	76.3499	74.0276	78.9294	77.5815	77.9783	77.4031	78.782	65.2752	77.0823	77.6536	76.874	76.6455	76.6667	76.3677	77.7478	76.8885	86.6958	87.7409	83.7045	86.8936	87.4185	86.5471	87.3491	87.9434	87.732	88.0858	87.5058	87.5309	100	88.0817	86.1313	87.8073	88.0457	89.2563	87.5881	87.8744	85.8668	89.2098	87.4086	82.7359	87.3693	87.4176	87.8902	87.164	85.7601
Klebsiella_pneumoniae_strain_1756_full_genome_RENAMED	77.6899	80.9578	81.0471	80.9381	79.7791	77.2992	78.7975	82.0029	82.4372	79.7267	80.7969	68.8471	77.7508	79.5404	77.4439	77.2703	77.0839	74.7822	79.6758	78.2329	88.5953	90.4954	87.1386	89.7777	94.066	88.6617	93.0517	89.6924	90.9265	92.0199	90.0119	89.2276	88.0817	100	93.1541	89.9547	90.1211	88.7652	91.4872	88.9945	88.2091	89.8108	89.5416	87.3424	88.4664	88.5001	89.3786	88.5566	86.8792
Klebsiella_pneumoniae_strain_19051_full_genome_RENAMED	77.6348	80.7751	80.9959	80.4995	79.9309	77.7952	79.2898	82.3049	82.5254	80.1945	80.4647	69.2588	77.7272	79.5598	77.5119	77.3033	77.1357	75.2951	79.5563	78.8915	87.706	89.3411	87.9539	88.9897	93.7973	87.4453	93.0904	89.4398	90.8289	91.3487	89.092	88.4237	86.1313	93.1541	100	89.3084	89.3661	87.7439	90.2468	88.1622	87.9896	91.2955	88.6408	87.9029	87.5287	87.5802	88.6213	88.2741	86.2463
Klebsiella_pneumoniae_strain_32192_full_genome_RENAMED	75.9819	78.3611	78.9531	77.5835	77.8883	76.6212	79.2996	80.1849	79.9832	80.3041	81.0581	67.1232	79.6779	80.4878	77.8366	77.5216	77.4968	77.2526	81.153	79.9119	96.4821	95.9278	84.8812	97.5938	90.9371	95.7298	90.9785	95.3833	90.0943	91.9938	97.9111	98.5302	87.8073	89.9547	89.3084	100	97.6018	87.4792	89.8445	97.3872	94.6984	89.198	98.5529	87.1067	97.2209	97.2545	97.6376	87.9586	95.5232
Klebsiella_pneumoniae_strain_34618_full_genome_RENAMED	75.5925	78.624	78.8713	77.9644	77.5546	76.1201	79.037	79.804	79.8139	80.7444	80.8774	66.9199	78.5136	79.9205	77.4269	77.131	77.0991	76.7419	80.5925	79.5751	95.23	94.5634	84.8336	96.6746	90.598	94.5613	90.9189	95.3266	89.0921	91.6731	96.7809	97.3411	88.0457	90.1211	89.3661	97.6018	100	87.1821	89.5075	97.8781	93.5803	89.3268	98.366	85.7983	97.009	97.0515	98.0874	88.3028	94.995
Klebsiella_pneumoniae_strain_825795-1_full_genome_RENAMED	77.0795	76.8756	77.2772	78.3398	76.9857	76.733	79.781	78.8722	79.5534	78.0543	79.3234	65.1905	77.8937	77.9749	76.5801	76.4286	76.4083	76.0068	77.4247	76.1388	86.1458	87.2356	85.0286	86.8107	89.8456	86.7304	89.537	87.8103	87.8974	87.8727	87.0239	86.5218	89.2563	88.7652	87.7439	87.4792	87.1821	100	93.3572	86.8769	87.8714	89.6762	87.3749	86.5026	86.3583	86.4057	87.1946	86.1562	87.0546
Klebsiella_pneumoniae_strain_AATZP_full_genome_RENAMED	77.1877	79.627	80.0999	79.8776	79.4642	76.8758	78.9036	81.2246	81.5764	79.6954	80.3651	67.2967	78.2925	79.4595	78.5714	78.2823	78.3154	74.812	80.378	79.2973	88.8383	90.3099	86.3555	89.8356	92.7308	88.8327	92.5448	90.0872	90.2182	90.4366	89.938	89.3656	87.5881	91.4872	90.2468	89.8445	89.5075	93.3572	100	89.3543	88.7475	88.3338	89.5855	86.2125	88.8837	88.9171	89.6565	89.2541	87.5348
Klebsiella_pneumoniae_strain_AR_0047_full_genome_RENAMED	75.0349	77.766	77.7407	76.9997	77.1505	75.5286	79.0074	79.1963	78.9638	81.0217	80.6796	66.0238	79.2474	79.7124	77.5734	77.2638	77.2658	76.6545	80.453	80.1721	96.581	95.9133	83.9982	97.2282	89.5015	95.6542	89.8245	96.1354	88.9447	91.0844	97.1004	97.6755	87.8744	88.9945	88.1622	97.3872	97.8781	86.8769	89.3543	100	94.0834	88.8249	98.1693	85.621	98.0863	98.1476	98.8454	87.8495	96.0624
Klebsiella_pneumoniae_strain_AR_0049_full_genome_RENAMED	77.6449	77.1068	77.3452	76.3521	76.8612	77.9349	77.9487	78.6246	78.3801	78.3485	78.6167	65.9802	78.7396	78.6862	77.0497	76.65	76.7558	74.8768	78.8368	77.6998	94.1149	93.7577	83.5754	93.0691	89.1362	92.9968	89.329	93.3641	88.5833	88.9534	93.5851	93.4161	85.8668	88.2091	87.9896	94.6984	93.5803	87.8714	88.7475	94.0834	100	87.2108	93.9839	87.6192	93.6347	93.6996	94.2726	85.3383	95.2607
Klebsiella_pneumoniae_strain_AR_0068_full_genome_RENAMED	74.765	77.3813	76.908	77.0981	76.1722	74.5638	81.1374	79.017	78.7281	79.255	79.8887	65.7804	78.2812	79.5064	77.1385	77.0267	77.0635	77.0447	78.8202	78.349	87.3235	87.0397	84.9617	87.6436	90.1304	87.0266	89.7683	88.9989	88.6042	89.6064	87.8218	88.295	89.2098	89.8108	91.2955	89.198	89.3268	89.6762	88.3338	88.8249	87.2108	100	88.5933	84.2386	88.3282	88.378	88.6948	87.2147	86.5901
Klebsiella_pneumoniae_strain_AR_0098_full_genome_RENAMED	75.6772	77.9877	78.1834	77.3033	77.2595	76.2007	78.7724	79.3335	79.1647	80.4724	80.2454	66.3228	79.1104	79.6366	77.4494	77.1468	77.1321	76.6126	80.2414	79.3731	95.858	95.1854	84.1347	97.9686	90.0089	95.2036	90.3558	95.5096	89.0683	90.889	98.0205	98.3177	87.4086	89.5416	88.6408	98.5529	98.366	87.3749	89.5855	98.1693	93.9839	88.5933	100	86.5128	97.2679	97.3195	98.3526	87.5533	95.5272
Klebsiella_pneumoniae_strain_AR_0107_full_genome_RENAMED	78.7234	76.6436	77.0852	77.703	76.2725	78.6769	75.4834	77.993	78.7952	76.1524	77.8894	65.063	77.2712	77.5915	76.829	76.6835	76.551	74.5168	77.2375	76.8254	85.9738	87.3391	83.7218	86.5889	88.3404	87.0303	87.9545	86.6778	87.0616	89.263	86.5209	85.9559	82.7359	87.3424	87.9029	87.1067	85.7983	86.5026	86.2125	85.621	87.6192	84.2386	86.5128	100	85.1151	85.1615	86.1132	85.0695	86.9251
Klebsiella_pneumoniae_strain_AR_0112_full_genome_RENAMED	74.5681	77.2234	77.2971	76.3469	76.53	75.0783	78.7053	78.6568	78.4133	80.2599	80.4016	65.6247	79.4192	79.6692	77.5019	77.1862	77.18	76.7534	80.2225	79.6942	96.4375	96.1015	83.4992	95.9403	88.8867	96.6895	89.1496	95.4362	88.4568	90.5213	95.8941	96.5644	87.3693	88.4664	87.5287	97.2209	97.009	86.3583	88.8837	98.0863	93.6347	88.3282	97.2679	85.1151	100	99.8286	98.0642	87.8951	95.0993
Klebsiella_pneumoniae_strain_AR_0113_full_genome_RENAMED	74.6393	77.2911	77.3463	76.4135	76.5964	75.1314	78.7243	78.7494	78.5063	80.3156	80.4758	65.7277	79.5149	79.7243	77.5366	77.2119	77.214	76.7774	80.2871	79.7579	96.5075	96.1155	83.5432	95.9725	88.9505	96.7314	89.2128	95.4767	88.5275	90.5666	95.9542	96.597	87.4176	88.5001	87.5802	97.2545	97.0515	86.4057	88.9171	98.1476	93.6996	88.378	97.3195	85.1615	99.8286	100	98.1078	87.9265	95.1293
Klebsiella_pneumoniae_strain_AR_0115_full_genome_RENAMED	75.3506	78.1278	78.3365	77.3818	77.5705	75.8491	78.7782	79.5999	79.3858	80.5201	80.3552	66.6036	78.8425	79.5224	77.45	77.198	77.123	76.0128	80.1291	79.7504	96.1811	95.5194	84.2547	96.8363	89.9554	95.5566	90.2656	96.0056	89.4156	91.0628	96.7156	97.3588	87.8902	89.3786	88.6213	97.6376	98.0874	87.1946	89.6565	98.8454	94.2726	88.6948	98.3526	86.1132	98.0642	98.1078	100	87.3627	95.9721
Klebsiella_pneumoniae_strain_AR_0117_full_genome_RENAMED	76.2159	77.0474	77.6338	78.6626	77.6026	75.5045	77.3261	78.5478	79.3811	79.1151	80.3556	65.7443	78.5323	79.0434	77.3326	77.0049	77.0335	76.0049	79.5843	78.799	87.04	88.1708	83.844	87.889	88.9448	87.747	88.6761	87.7142	86.8539	89.6402	87.6355	87.9286	87.164	88.5566	88.2741	87.9586	88.3028	86.1562	89.2541	87.8495	85.3383	87.2147	87.5533	85.0695	87.8951	87.9265	87.3627	100	86.6926
Klebsiella_pneumoniae_strain_AR_0120_full_genome_RENAMED	78.6628	75.9719	76.6994	76.4047	77.2166	78.6449	77.8134	78.2472	77.9769	79.3624	78.7195	64.971	80.2239	78.9496	76.3463	76.064	76.0704	75.3867	78.7207	77.9933	95.1293	94.6694	82.464	94.9688	87.7978	94.4203	88.4335	93.426	87.6955	88.8972	94.921	95.4702	85.7601	86.8792	86.2463	95.5232	94.995	87.0546	87.5348	96.0624	95.2607	86.5901	95.5272	86.9251	95.0993	95.1293	95.9721	86.6926	100
Klebsiella_pneumoniae_strain_AR_0125_full_genome_RENAMED	75.793	77.1804	78.2519	76.7981	77.2894	75.3172	78.7795	79.4134	79.144	80.2227	80.4988	66.3927	79.4243	80.5626	77.2864	76.9165	76.9113	76.5654	80.5717	79.2832	96.5511	97.8491	83.996	95.1084	89.9182	97.9253	89.5963	94.4289	88.8391	90.7799	95.3044	95.6574	87.0184	88.916	87.798	96.4116	95.2368	86.7082	89.3655	96.1885	93.6642	87.546	95.6321	86.1743	97.9657	98.009	96.2461	87.7683	95.0383
Klebsiella_pneumoniae_strain_AR_0126_full_genome_RENAMED	78.3614	78.3813	79.9437	78.9244	79.1233	77.509	79.6919	81.2244	80.9903	80.7463	80.1768	66.8582	79.4363	81.225	79.8602	79.4642	79.475	78.055	80.0036	78.6361	88.5692	90.212	85.0903	89.9742	91.5338	88.8408	91.2107	89.6822	89.5973	89.9355	90.1139	89.7254	87.8155	90.3187	90	90.2758	89.2322	89.1622	91.1659	89.085	88.4773	88.4321	89.6876	85.9898	88.6777	88.7011	89.144	87.5635	88.1361
Klebsiella_pneumoniae_strain_AR_0129_full_genome_RENAMED	75.2615	76.8439	77.2341	76.3981	76.2278	74.5431	77.185	78.701	78.9959	78.8039	79.3234	65.3873	77.5419	79.3839	77.4218	77.1991	77.1168	75.837	79.6674	79.0462	95.351	94.9346	83.5539	94.9745	88.89	95.5366	88.5199	93.88	88.2608	89.3312	94.7119	95.1979	85.8511	87.7256	87.1166	95.2781	94.8165	85.9113	89.4138	95.9189	92.7963	87.0384	95.2473	86.8223	94.9079	94.9381	95.8441	88.5094	95.3121
Klebsiella_pneumoniae_strain_AR_0138_full_genome_RENAMED	76.6305	78.1517	78.5607	79.6131	78.2261	76.242	78.6447	79.9408	80.854	80.0088	80.3651	65.9938	78.1422	79.2561	77.4608	77.3116	77.279	75.8143	78.56	77.3528	87.8851	88.939	85.3751	89.1088	91.1686	88.5474	90.9812	89.3433	88.6248	89.157	89.1599	88.8535	87.1294	90.2924	89.0769	88.8596	89.4039	94.1111	94.9813	89.1812	87.9409	87.5603	89.4997	86.4103	88.3073	88.3485	89.447	87.598	87.492
Klebsiella_pneumoniae_strain_AR_0139_full_genome_RENAMED	75.2405	75.2638	75.7651	75.2216	75.5125	75.8031	78.4463	77.7689	77.8016	79.0254	78.4858	64.7172	79.3504	78.3427	77.2628	76.9698	76.9812	75.674	79.0274	78.4555	87.3587	87.756	82.6976	88.2717	87.6217	86.7631	88.6601	87.6117	86.3048	87.5826	88.3464	88.5758	84.918	86.2854	86.919	88.8608	87.7566	86.7972	89.3213	88.154	87.6566	87.2447	88.426	85.1037	87.5321	87.5532	87.4966	87.2161	87.8153
Klebsiella_pneumoniae_strain_AR_0143_full_genome_RENAMED	77.3129	76.5455	76.4043	76.8295	76.2385	77.2623	78.4822	78.763	78.4845	79.2171	79.9493	65.1208	81.201	79.2761	76.5779	76.4949	76.5082	75.9039	78.6389	78.087	87.8401	87.3688	83.7018	87.9253	88.9158	87.329	88.9006	89.2186	87.6597	88.9194	88.093	88.5396	86.0689	89.1204	90.2127	89.1775	88.9011	87.9718	88.4716	89.2427	89.5193	95.0747	88.6701	85.9721	88.6492	88.6989	89.018	87.2779	90.0178
Klebsiella_pneumoniae_strain_AR_0145_full_genome_RENAMED	76.3911	79.1217	78.9971	79.9129	78.4928	76.5124	78.2552	80.449	81.1006	78.9905	80.5445	66.3879	77.6574	78.8734	78.2077	78.0019	78.027	75.3448	79.6981	78.9366	88.545	89.2093	85.8965	89.4149	91.497	88.4119	91.6486	89.412	89.7953	89.4706	89.515	88.9654	86.6883	90.3722	89.3927	89.5689	89.3879	93.6376	98.3848	89.257	88.6118	87.8106	89.494	87.1802	88.7931	88.826	89.5542	88.8095	87.2881
Klebsiella_pneumoniae_strain_AR_0146_full_genome_RENAMED	76.0731	77.8048	78.4329	77.9684	78.3358	76.6981	79.0332	79.7852	79.7302	79.9649	80.5405	66.7923	79.018	79.6209	77.7701	77.3375	77.3904	76.7939	80.6307	79.2436	94.7948	94.2231	84.6867	94.4424	90.2369	93.6642	90.8039	94.4201	89.5184	90.6878	94.9105	95.0279	89.0829	89.0637	89.0496	95.8645	95.0238	87.6698	89.9009	95.557	95.0848	88.8521	95.1339	85.5686	95.0571	95.1153	95.1419	88.2124	94.2356
Klebsiella_pneumoniae_strain_AR_0148_full_genome_RENAMED	76.9588	77.1362	77.562	76.312	76.6884	77.6872	78.3108	78.8017	78.5577	78.8309	79.5114	66.0309	79.7284	78.6206	76.6567	76.2578	76.3229	75.763	79.5053	78.3096	93.9513	93.4398	83.5366	93.7144	89.3532	92.888	89.4757	93.5421	88.3373	89.6986	94.2144	94.3681	86.7586	88.4314	88.4408	95.2782	94.4074	87.8426	88.5404	94.854	97.0711	88.1483	94.5119	86.7163	94.1997	94.2564	94.5542	86.3051	95.0076
Klebsiella_pneumoniae_strain_AR_0152_full_genome_RENAMED	75.6802	78.2176	78.021	78.9869	77.584	75.905	78.4498	79.5239	80.2072	79.6098	81.1783	65.6902	79.0307	79.2831	78.2301	77.9839	78.06	76.4447	79.94	79.6863	88.7486	89.206	85.2852	89.5217	90.3341	88.5773	90.5012	89.6298	88.8368	89.4443	89.6301	89.6446	87.524	89.5499	88.6189	89.6636	89.4476	93.0882	97.3674	90.0912	88.1392	88.1946	89.5518	86.3784	89.5271	89.5788	89.6301	89.5909	87.5
Klebsiella_pneumoniae_strain_AR_0158_full_genome_RENAMED	74.7712	77.2992	77.0989	76.7431	76.1446	74.4485	81.0925	78.7341	78.9396	79.0551	79.4047	66.1035	78.0411	78.8351	76.7388	76.5174	76.5733	76.7962	78.6097	77.2573	86.9467	87.8632	84.9529	87.8958	88.7316	86.9039	87.799	88.2784	88.7588	88.5002	88.0094	87.537	88.7401	88.5611	88.4634	88.6626	87.8058	90.4501	89.645	87.4989	87.227	90.3788	88.2538	85.0679	87.1279	87.1764	87.7515	86.0493	85.704
Klebsiella_pneumoniae_strain_ATCC_35657_full_genome_RENAMED	76.7714	80.1605	80.5246	80.3234	79.8406	77.3324	78.7385	81.3354	82.0962	80.1933	81.9861	68.772	78.8497	80.6199	77.2044	76.9094	76.6823	76.3767	81.2883	80.0436	90	91.0987	86.9021	91.0284	92.8498	90.5272	92.3249	90.2143	90.8982	94.5843	90.8502	90.8475	87.4441	92.2308	92.032	91.5533	91.1053	87.7245	90.1608	90.6193	89.0755	89.6254	90.439	88.2875	89.9819	90.0362	90.6308	90.026	88.463
Klebsiella_pneumoniae_strain_ATCC_BAA-2146_full_genome_RENAMED	77.6263	77.0779	77.3159	76.3424	76.8708	77.9164	77.9231	78.6065	78.3618	78.3225	78.5991	65.9802	78.7057	78.6862	77.0412	76.6415	76.7473	74.8768	78.8193	77.6824	94.1149	93.7577	83.5573	93.0691	89.1362	92.9968	89.329	93.3641	88.5739	88.9534	93.5851	93.4161	85.8668	88.2091	87.98	94.6984	93.5618	87.8714	88.7475	94.1016	99.8367	87.2199	93.9655	87.6192	93.6709	93.7359	94.2726	85.3383	95.2785
Klebsiella_pneumoniae_strain_BIC-1_full_genome_RENAMED	75.834	78.7012	78.6506	77.8149	77.845	75.7302	78.3664	79.9148	79.7392	80.3646	80.4122	66.7968	78.6416	79.8142	77.4507	77.1977	77.0966	75.6304	80.1935	79.7159	96.5164	96.2119	84.5883	97.762	90.6782	95.716	90.9688	95.031	89.5153	91.3546	97.7759	97.451	87.6198	89.8354	88.8758	97.11	97.5805	87.0129	89.632	97.9503	94.2585	88.3052	98.1589	86.6729	96.7115	96.7998	97.7477	87.5257	95.7009
Klebsiella_pneumoniae_strain_BK13043_full_genome_RENAMED	76.4108	77.5444	77.662	77.9357	78.1453	76.3812	78.3938	79.2851	79.1549	80.2546	79.8527	65.8756	78.4183	79.5948	77.0382	76.7922	76.7285	75.3965	79.5222	79.1623	96.3176	95.642	83.6378	96.3951	89.1611	95.5198	89.9368	95.1157	88.8826	90.362	96.1735	96.7299	87.3175	88.4397	87.6363	96.6326	97.1476	86.7499	89.0641	98.2862	94.0969	87.8857	97.4877	85.9218	96.9285	96.97	98.138	87.8334	97.5412
Klebsiella_pneumoniae_strain_BR_full_genome_RENAMED	78.093	79.6347	80.6911	80.6501	80.2056	77.862	79.4576	82.271	82.1919	80.2587	80.9432	68.6938	79.2339	80.3023	77.5753	77.1098	77.1302	75.8755	79.8355	77.9292	87.5428	89.2627	87.0494	88.6802	92.6212	87.9907	91.9891	89.4788	90.6794	90.5229	89.0654	88.673	86.9061	92.4229	96.1468	89.5718	89.328	88.4149	91.3121	88.0666	88.2291	91.512	88.724	86.2375	87.7991	87.841	88.8986	88.8225	87.4613
Klebsiella_pneumoniae_strain_CAV1016_full_genome_RENAMED	78.3701	78.3904	79.9537	78.9338	79.1327	77.5173	79.6917	81.2343	81.0002	80.7288	80.1408	66.8314	79.4187	81.1988	79.8689	79.4727	79.4834	78.1121	79.9946	78.6	88.5829	90.2073	85.0275	89.9885	91.5496	88.8355	91.2459	89.6868	89.5728	89.9208	90.1283	89.7112	87.8656	90.3537	90.0543	90.2712	89.2461	89.1945	91.2101	89.0705	88.4626	88.4547	89.711	86.0209	88.6817	88.7052	89.1389	87.5671	88.1123
Klebsiella_pneumoniae_strain_CAV1042_full_genome_RENAMED	75.251	77.9273	78.142	77.2714	76.976	74.7288	77.9938	79.1031	79.0068	79.2337	80.557	66.5078	78.887	79.6539	77.8525	77.4792	77.4718	78.34	79.6332	77.9968	88.8344	89.3978	84.1385	88.8638	89.8804	88.3648	89.0327	89.2018	88.2544	89.4838	89.0556	89.2641	87.8272	89.1791	89.242	89.7019	89.1776	86.6556	88.6695	89.1252	87.4518	88.2142	88.7178	84.422	88.9062	88.9479	88.9883	87.7087	87.1575
Klebsiella_pneumoniae_strain_CAV1193_full_genome_RENAMED	76.7558	76.1677	76.3608	75.388	75.8155	77.01	78.8015	77.8922	77.908	80.0173	80.0857	64.7729	81.8549	79.9205	77.0236	76.719	76.8493	77.5876	79.7104	79.9276	90.411	90.7123	83.2205	90.3551	88.3026	89.7263	88.2774	89.6198	87.3098	89.5225	90.4541	90.5759	85.3108	87.2839	87.0432	90.8373	90.2029	87.0665	87.8044	90.6977	91.1141	87.5215	90.2179	86.7992	90.3191	90.3618	89.9222	86.2182	91.5718
Klebsiella_pneumoniae_strain_CAV1217_full_genome_RENAMED	74.5857	77.1297	77.6737	76.886	76.9238	74.6087	77.1757	78.5155	78.4128	78.4054	79.2043	66.5748	77.6511	78.08	76.4051	76.3107	76.2376	74.4613	79.2009	78.3526	92.9263	93.6471	82.6845	92.7494	88.6077	92.8217	88.2365	92.9344	87.1364	89.3518	92.7326	92.5979	87.9403	88.0909	86.5648	93.2738	92.4671	85.6725	88.1638	93.5356	91.0881	86.125	93.0755	84.2461	93.1863	93.225	94.0603	85.9347	91.2321
Klebsiella_pneumoniae_strain_CAV1344_full_genome_RENAMED	76.5993	75.9149	76.2911	75.2169	75.6291	76.8555	78.5232	77.6001	77.6234	79.7323	79.7976	64.6401	81.5957	79.5569	76.6166	76.3292	76.4616	77.2213	79.4228	79.6603	89.9441	90.2037	82.8779	89.8605	87.8099	89.2713	87.792	89.1254	86.8361	89.0496	89.959	90.0883	85.2167	86.9057	86.6852	90.3399	89.7109	86.6188	87.3445	90.2066	90.627	87.1937	89.7295	86.5383	89.8291	89.8715	89.7155	85.8806	91.0944
Klebsiella_pneumoniae_strain_CAV1392_full_genome_RENAMED	76.442	78.9093	79.2337	78.403	78.6452	76.9048	78.8635	80.2498	80.197	80.0107	80.7307	67.0801	79.2661	79.5815	78.7887	78.4496	78.395	77.3802	80.0697	79.865	94.0535	94.5284	85.7289	94.4317	91.4108	93.8489	91.0303	96.9445	90.3223	91.0175	94.7061	94.6584	88.5547	90.6138	90.2831	95.4209	94.8895	88.311	90.8827	95.2741	93.6412	89.1018	95.3129	87.5482	94.9263	94.9666	95.2935	88.0305	92.8283
Klebsiella_pneumoniae_strain_CAV1417_full_genome_RENAMED	73.93	76.2111	76.6617	75.9309	75.9753	74.1816	77.2354	77.881	77.7102	78.369	78.9493	65.8559	77.7211	78.0215	76.3009	76.2343	76.1711	74.9073	78.8324	78.0337	92.6985	93.2123	82.3426	92.2484	87.6763	92.7961	87.3646	92.9636	86.5673	88.5792	92.3165	92.4344	87.4213	87.6126	86.1821	93.3169	92.5411	85.9002	88.1887	93.2762	91.1901	86.1696	93.1212	83.9621	93.3777	93.4438	94.0633	86.0762	91.0197
Klebsiella_pneumoniae_strain_CAV1453_full_genome_RENAMED	76.4717	78.0355	79.0171	77.6976	77.9543	76.0909	78.9552	80.2696	80.0861	79.968	81.0908	67.3069	79.6936	81.0768	77.4329	77.1094	77.0601	76.67	81.1681	79.7873	96.2808	96.7832	84.7133	96.7893	91.0829	96.7205	90.7774	95.0269	89.5624	92.0835	96.7246	97.3263	87.7489	89.9049	88.9698	98.2693	96.3303	87.3163	89.8629	96.385	93.9909	88.5594	97.5589	87.4002	96.2524	96.2942	96.672	88.1723	95.2059
Klebsiella_pneumoniae_strain_CAV1596_full_genome_RENAMED	76.1024	78.3792	79.2347	77.9532	78.57	76.6875	78.4119	80.3399	80.2785	79.5295	79.333	66.8977	77.944	78.8624	77.2058	76.8751	76.8008	75.1215	79.5867	77.8633	95.4567	96.1698	84.4626	95.3564	90.7446	95.7015	91.36	93.2516	89.6528	89.5716	95.7845	95.0729	86.6722	89.3836	88.8954	95.8345	94.7856	87.4431	90.3963	95.282	93.5714	86.45	95.3863	86.0934	96.5619	96.5948	95.8098	86.8273	93.9962
Klebsiella_pneumoniae_strain_CN1_full_genome_RENAMED	76.7284	79.8305	79.9713	78.9314	78.8936	76.6576	79.0613	81.027	80.9879	80.2502	81.5736	67.7224	79.5306	80.1667	78.0692	77.7011	77.6485	76.392	80.4838	79.794	91.1561	91.4931	86.4068	91.6415	92.469	90.3962	91.7321	91.5783	90.8794	91.8908	91.4269	91.2814	88.0718	90.9671	90.3962	91.8783	91.4139	91.4381	94.3781	91.6397	90.1782	89.6821	91.181	86.8577	91.1126	91.13	91.442	89.0071	89.4501
Klebsiella_pneumoniae_strain_CR14_full_genome_RENAMED	77.9475	75.1109	76.1184	75.824	76.0829	76.8352	77.4337	77.7976	77.5885	79.0035	79.3437	64.6692	80.8518	79.6162	75.8817	75.5276	75.5443	75.6332	78.7573	77.514	94.0575	94.2704	81.959	92.6676	87.3052	94.0059	87.088	92.7526	86.6815	88.3088	92.9805	93.5173	86.9986	86.3202	85.6095	93.5615	92.3202	86.5722	87.4019	93.8047	93.058	86.4213	92.7608	86.0701	93.3842	93.4742	93.03	88.4463	96.6225
Klebsiella_pneumoniae_strain_DHQP1002001_full_genome_RENAMED	74.9762	77.0553	77.7008	77.0129	76.7645	75.1113	79.0505	79.1717	78.7186	79.8879	81.1729	66.2271	80.4644	80.7665	78.5303	78.1842	78.2432	77.7154	80.9282	80.3016	87.5811	87.5459	84.7084	87.717	88.1086	87.2084	87.5037	88.7504	87.6333	89.7433	87.9851	88.2209	86.3657	88.5363	88.3483	88.7069	88.5733	86.0853	88.7128	88.5107	87.1897	89.0527	88.0368	84.4094	87.9967	88.0564	88.0721	87.1277	86.0623
Klebsiella_pneumoniae_strain_ED23_full_genome_RENAMED	77.19	78.9573	79.8015	79.8244	79.1465	76.746	77.813	80.9046	81.8852	78.2858	80.0327	68.119	76.7438	79.62	76.8953	76.6153	76.5065	75.0831	79.1491	77.6169	88.4675	89.4383	87.0768	88.9017	91.3685	88.7234	91.3939	88.6465	92.0626	90.0187	89.1459	88.455	88.7207	90.6863	91.1376	89.4998	89.4988	87.8848	89.5127	88.1617	88.415	89.235	88.5909	86.8568	87.6086	87.6683	88.6193	87.6267	87.7585
Klebsiella_pneumoniae_strain_ED2_full_genome_RENAMED	78.6282	80.1103	81.6492	81.9204	81.1688	78.2375	77.9218	82.6388	83.4993	79.122	80.8171	69.4158	77.3368	79.7251	77.1277	76.8405	76.6393	74.3148	79.7866	78.0062	88.6939	91.0099	87.62	90.0246	93.5136	89.6612	93.0771	89.3428	91.1385	91.2263	90.2478	89.3007	87.1199	92.8535	92.7611	90.0616	89.9922	88.2167	90.8655	88.7221	88.2505	88.5208	89.1174	87.1387	88.0183	88.0704	89.1292	89.0322	88.3842
Klebsiella_pneumoniae_strain_J1_full_genome_RENAMED	76.1222	79.2192	79.5755	79.2083	78.3066	75.6088	78.7801	81.3342	81.6315	79.4563	80.6499	68.2636	78.0081	79.5815	76.8643	76.6522	76.5686	75.6823	80.2419	79.0296	88.9863	90.5377	86.6844	89.9309	93.156	88.9113	92.1567	89.5665	91.257	92.0817	90.0146	89.3417	86.9401	91.4954	91.9968	90.2288	90.0058	88.3079	90.5926	89.0167	88.218	89.1511	89.2946	86.2948	88.3947	88.4655	89.2974	88.3576	87.2585
Klebsiella_pneumoniae_strain_K66-45_full_genome_RENAMED	74.0138	75.4836	75.9199	75.5827	75.9728	74.7046	80.3125	77.5432	77.4228	78.7802	79.4945	64.8222	78.249	78.1675	76.2012	75.7807	75.8957	76.7832	79.3438	78.0601	92.913	91.8506	83.2018	92.9285	87.2051	91.9907	87.7402	92.7768	87.4263	88.8466	93.2405	93.5828	90.2377	86.4613	86.4551	94.1139	93.4012	88.6642	88.086	94.0194	92.292	90.7337	93.5189	83.2065	93.4669	93.5213	93.4394	86.7538	92.5066
Klebsiella_pneumoniae_strain_KP36_full_genome_RENAMED	77.7526	77.464	78.3302	77.8541	77.7864	77.4737	78.3481	80.1146	79.9684	79.424	80.3453	66.6966	81.222	79.4666	77.1478	76.8361	76.7366	76.101	80.0124	79.1402	87.3496	88.9145	85.1496	88.526	89.9095	87.5899	89.6241	88.7284	88.4848	89.413	88.6327	88.6893	86.0758	89.8435	93.2356	88.4973	87.8383	88.0603	90.8873	88.5926	88.3699	90.3725	87.6843	85.9862	87.8242	87.8556	88.1394	88.8713	88.706
Klebsiella_pneumoniae_strain_KP38731_full_genome_RENAMED	77.1372	76.3383	76.7313	76.3631	77.0381	77.5127	78.8214	78.3632	78.3907	79.7975	78.3893	65.2016	80.1029	77.7031	77.5215	77.2028	77.2298	75.2792	78.2824	77.7325	91.2335	92.8025	82.6909	91.7781	88.5616	91.4101	89.0402	92.637	87.0601	87.8765	92.1976	92.2579	87.5376	87.8221	86.888	92.6488	92.2146	88.6786	89.1959	93.0645	93.4582	85.8161	92.852	86.6816	92.5703	92.6237	93.0128	85.6259	93.1315
Klebsiella_pneumoniae_strain_KP5_full_genome_RENAMED	77.081	78.2104	78.7512	79.9606	78.6656	76.6997	78.6367	80.1575	80.9342	79.1445	80.3246	66.4463	77.7538	79.0545	78.1283	77.8893	77.8458	74.9877	79.6268	78.6578	87.6781	88.8664	85.3717	88.5345	91.4474	88.1857	91.0884	89.0759	89.1879	89.395	88.632	88.0885	86.7608	90.3	89.2777	88.8638	88.5235	94.5525	97.086	88.3598	87.8597	87.6637	88.7756	86.3811	87.7017	87.7423	88.6259	89.4136	87.1194
Klebsiella_pneumoniae_strain_KP617_full_genome_RENAMED	76.2883	78.6081	78.5255	78.9036	78.0418	76.1539	80.8449	80.4394	80.3317	78.8663	78.9312	66.6969	77.2251	78.5981	76.9251	76.8642	76.8332	75.4211	78.0109	76.8787	86.0772	87.3476	85.9403	87.302	91.4211	85.8299	91.4258	87.5177	89.2864	88.5971	87.4068	86.793	88.6509	90.9623	92.413	87.6989	87.925	90.5214	89.5688	87.0137	86.4782	97.3205	87.5529	84.9864	86.3152	86.3636	87.3218	86.3521	85.8281
Klebsiella_pneumoniae_strain_KPN1481_full_genome_RENAMED	73.3888	75.5307	75.7295	75.5641	75.8424	73.7749	80.4982	79.1944	79.6197	79.2913	80.6313	65.1816	79.2941	78.3045	75.5007	75.1662	75.1925	77.4086	79.6181	78.9086	84.5664	85.6367	89.2525	85.1798	84.9163	85.1497	84.5007	84.6846	85.0793	86.002	85.1929	85.1589	85.6209	85.0895	85.5698	85.4013	84.6965	86.3531	85.1573	85.1187	83.7632	87.4388	84.6243	81.8841	84.6772	84.7126	84.6624	83.6512	83.0858
Klebsiella_pneumoniae_strain_KPN1482_full_genome_RENAMED	75.3117	75.4605	76.0813	75.078	75.4177	75.9662	78.0326	77.8095	77.5554	78.9137	79.0024	64.8591	80.0666	78.8526	77.0734	76.7221	76.8508	77.7954	79.6179	78.2575	88.833	89.1294	82.4746	89.8384	88.0276	88.6206	88.2142	88.9723	86.2401	88.949	89.7246	89.9179	86.7271	86.9301	87.0527	90.6355	89.2384	86.7987	87.6468	89.723	88.6582	87.7929	90.2593	85.2449	89.1957	89.2721	88.9642	86.6157	88.8908
Klebsiella_pneumoniae_strain_KPN528_full_genome_RENAMED	74.6765	76.8512	76.6573	77.0867	76.1837	74.7712	80.779	78.8811	78.6678	79.0271	79.6409	65.3439	78.5247	79.2495	76.6123	76.4622	76.5426	76.8516	78.5973	77.6614	86.9573	86.6356	84.8616	87.3837	88.9908	86.7151	88.9935	88.5766	88.0273	88.9454	87.5404	88.0473	89.4195	89.1938	90.3572	88.8543	89.0271	89.5835	88.4059	88.5634	87.0171	98.6833	88.333	83.6935	87.9588	88.0075	88.4412	87.2458	86.9477
Klebsiella_pneumoniae_strain_KPNIH36_full_genome_RENAMED	76.0851	77.8276	77.9119	76.8308	77.3422	75.757	78.5788	79.2287	78.9299	79.8981	80.0462	66.2467	78.8415	80.0457	77.3938	77.0828	77.0427	76.3885	79.8943	79.4308	97.3166	97.1012	83.9115	96.3879	89.7995	96.5111	89.8191	94.6236	88.9229	90.5312	96.87	96.8857	86.949	88.9921	88.1336	97.0959	96.0964	86.4542	89.0689	97.2304	94.9551	87.7901	96.8385	86.6586	96.582	96.6603	96.8535	87.1339	95.9693
Klebsiella_pneumoniae_strain_KPNIH39_full_genome_RENAMED	74.8576	77.9719	78.137	77.4939	76.6197	74.2179	78.6181	79.8994	79.5691	79.4784	81.0739	66.2318	79.1866	80.098	77.5402	77.3749	77.3254	77.0263	79.5259	79.267	88.4532	89.4747	85.0677	89.12	90.479	88.3794	89.5777	89.2685	88.6413	89.8965	89.3115	89.1451	87.7346	89.3563	88.8373	89.4595	89.3282	87.9952	89.5946	89.549	87.2235	89.0275	89.0818	84.0107	89.0639	89.1148	89.13	87.4215	86.8528
Klebsiella_pneumoniae_strain_KP_Goe_828304_full_genome_RENAMED	76.761	76.5553	76.9306	77.955	76.6479	76.4169	79.5108	78.5527	79.2198	77.7951	78.9681	64.9169	77.6501	77.7508	76.944	76.7999	76.7868	76.3616	77.115	75.8448	85.7779	86.8866	84.6746	86.4404	89.4435	86.3928	89.1519	87.4575	87.5259	87.4893	86.6704	86.1845	89.7609	88.4008	87.3959	87.1271	86.8312	99.4565	92.9914	86.5505	87.5147	89.3379	87.0257	86.0931	86.0723	86.1191	86.8448	85.8579	86.7065
Klebsiella_pneumoniae_strain_Kp52.145_full_genome_RENAMED	77.2292	78.6819	79.2113	79.5681	79.1446	77.0546	78.3136	80.67	81.6288	79.7569	81.1355	67.416	78.9874	79.8617	77.4306	76.8218	76.9463	75.3355	79.7882	78.9581	88.3126	88.7593	85.8653	89.0083	91.0416	88.4273	90.7965	89.0092	92.4727	90.864	89.0498	88.9223	86.8669	89.6391	89.4933	89.344	88.5124	87.8051	89.6811	88.9251	87.0597	88.4608	88.6525	85.9445	88.2065	88.331	88.822	88.7858	88.0376
Klebsiella_pneumoniae_strain_KpN01_full_genome_RENAMED	75.773	78.0815	78.3197	77.6383	77.6502	75.6132	79.1287	80.1034	79.5298	81.2853	81.2103	66.4571	80.1445	80.7977	77.8846	77.613	77.5277	77.4135	80.0638	80.169	90.3143	90.4584	84.9958	91.5532	91.1899	89.6063	90.7579	90.5931	89.0811	90.9997	91.4676	91.447	86.823	89.4592	89.374	91.1174	91.1729	88.5042	90.3776	92.0067	89.431	89.8898	91.3303	86.3149	90.6	90.6348	91.3227	88.0884	89.3967
Klebsiella_pneumoniae_strain_KpN06_full_genome_RENAMED	75.8177	78.1741	78.4145	77.7297	77.7409	75.6573	79.1438	80.2333	79.659	81.2445	81.2046	66.5465	80.0586	80.7202	77.827	77.5376	77.4524	77.3414	80.0373	80.143	90.3532	90.5655	85.0837	91.6335	91.3329	89.6426	90.8975	90.6323	89.0977	91.0414	91.5478	91.5167	86.805	89.5661	89.4701	91.1488	91.1762	88.5926	90.4075	92.0215	89.3831	89.8245	91.334	86.2672	90.6385	90.6734	91.3452	88.1391	89.4042
Klebsiella_pneumoniae_strain_Kp_Goe_121641_full_genome_RENAMED	76.2747	77.7068	78.2096	77.4781	77.628	75.7261	77.7207	79.8684	79.5058	78.6379	78.3946	66.0723	76.9928	78.6366	77.9352	77.6451	77.5336	74.8541	77.2881	76.6602	87.7055	88.6536	84.3611	87.888	90.4396	87.1922	90.587	87.6927	88.5695	88.4713	88.2789	87.5528	86.4458	90.5457	90.149	88.2408	87.4859	87.7235	89.5066	87.1983	87.9511	88.3036	87.7456	86.2769	86.8339	86.8734	87.7231	87.0932	86.8447
Klebsiella_pneumoniae_strain_Kp_Goe_149473_full_genome_RENAMED	76.6928	76.5135	76.8878	77.9602	76.6063	76.34	79.4549	78.5119	79.1966	77.7479	79.0074	64.8823	77.638	77.695	76.8982	76.7714	76.7499	76.3427	77.1116	75.8248	85.7408	86.8389	84.63	86.4028	89.3923	86.3649	89.1017	87.4105	87.4682	87.4313	86.6326	86.1383	89.6953	88.3605	87.3757	87.0802	86.7661	99.4659	92.949	86.4865	87.4503	89.2903	86.9609	86.1111	86.027	86.0738	86.7798	85.8304	86.6435
Klebsiella_pneumoniae_strain_Kp_Goe_149832_full_genome_RENAMED	76.695	76.4965	76.8706	77.9336	76.5895	76.3514	79.4992	78.4958	79.1712	77.7499	78.9654	64.876	77.6061	77.6883	76.8832	76.7479	76.735	76.3366	77.0875	75.8097	85.7236	86.8213	84.6314	86.3855	89.3739	86.3478	89.0836	87.4024	87.4506	87.4135	86.6153	86.1305	89.7142	88.3423	87.3386	87.0721	86.7765	99.4841	92.9215	86.4968	87.4604	89.3184	86.9712	86.0758	86.0193	86.066	86.7902	85.8226	86.6536
Klebsiella_pneumoniae_strain_Kp_Goe_152021_full_genome_RENAMED	76.6901	76.4915	76.8654	77.9378	76.5844	76.3558	79.4857	78.5087	79.175	77.7364	78.9691	64.8438	77.5846	77.6835	76.9041	76.7688	76.7558	76.3565	77.0915	75.8311	85.7355	86.8332	84.6161	86.3973	89.3857	86.3778	89.0953	87.4139	87.4718	87.4159	86.6178	86.133	89.7161	88.3542	87.341	87.0837	86.7881	99.4389	92.9604	86.5083	87.4808	89.3113	86.9827	86.0875	86.0308	86.0775	86.8018	85.8617	86.6471
Klebsiella_pneumoniae_strain_Kp_Goe_33208_full_genome_RENAMED	76.3946	77.5024	78.0597	77.2843	77.4934	75.829	77.9474	79.4647	79.2959	78.6445	78.1342	65.9717	77.1426	78.8373	77.9183	77.6466	77.5268	74.7665	76.9987	76.7356	87.5071	88.3915	84.2542	87.6135	89.9623	87.1386	90.1848	87.7775	88.3551	88.3042	87.9928	87.4603	86.0006	90.2988	90.1201	88.3236	87.5622	87.7792	89.452	87.2006	87.9506	88.1351	87.8762	86.5157	86.9569	87.0057	87.9012	86.9002	86.8756
Klebsiella_pneumoniae_strain_Kp_Goe_39795_full_genome_RENAMED	75.8768	78.173	78.4441	77.9838	77.7974	75.3662	79.0493	80.1262	80.1009	80.1952	81.6605	67.2255	80.0709	79.9273	78.3824	78.0205	78.0195	77.7503	80.4327	79.3064	88.6424	89.1128	85.3604	88.7293	90.5894	88.7148	89.6036	89.9105	88.8846	90.5693	88.6273	88.7688	87.797	90.3975	94.9416	89.6998	89.0851	87.1704	88.6758	89.5824	88.0946	91.548	88.8931	85.2095	89.0069	89.0585	89.2047	88.6983	87.1483
Klebsiella_pneumoniae_strain_Kp_Goe_62629_full_genome_RENAMED	75.4344	77.5215	77.6885	76.9201	77.7138	75.9355	80.0308	79.4284	79.1976	81.2941	80.7706	66.3096	79.888	80.047	78.4682	78.1551	78.1367	77.098	80.159	81.0003	92.8991	92.9699	84.6525	92.999	89.3378	92.8447	89.3642	94.0986	88.8436	91.6762	93.2542	93.8174	87.5431	88.4262	89.0129	94.6229	93.6412	86.782	88.9225	94.336	92.2622	88.8463	93.8798	86.5742	93.7942	93.8413	94.1225	87.8813	91.8735
Klebsiella_pneumoniae_strain_Kp_Goe_71070_full_genome_RENAMED	76.3869	77.4743	78.0308	77.2758	77.4849	75.8216	77.905	79.4373	79.2684	78.601	78.1172	65.9487	77.1267	78.8026	77.8845	77.6303	77.5107	74.7277	76.9823	76.6931	87.4941	88.3779	84.2246	87.5815	89.9176	87.1259	90.1505	87.7364	88.2935	88.2711	87.9511	87.4194	85.9519	90.2643	90.0664	88.2822	87.5211	87.7572	89.39	87.1603	87.9101	88.0851	87.8353	86.4847	86.9354	86.9841	87.8601	86.8784	86.8634
Klebsiella_pneumoniae_strain_Kp_Goe_821588_full_genome_RENAMED	75.7555	78.9835	79.4724	78.6241	78.5891	76.3753	78.6123	80.6911	80.8671	79.8497	80.9968	67.6226	78.3219	79.6601	77.9143	77.5603	77.5089	76.7967	80.9498	79.3291	94.9856	94.3655	85.4937	95.2495	91.6902	93.9334	92.3558	94.4207	89.9044	92.1422	95.5271	95.3727	89.9468	90.3673	90.0862	96.3898	96.218	88.1251	90.3423	95.5991	94.0604	88.8534	95.6407	86.1655	94.884	94.9431	95.4515	88.8815	93.6429
Klebsiella_pneumoniae_strain_Kp_Goe_822579_full_genome_RENAMED	76.6476	76.4475	76.8107	77.8353	76.5406	76.3228	79.5387	78.4571	79.1409	77.7307	78.91	64.8351	77.6044	77.6691	76.9159	76.7298	76.7591	76.3598	77.0339	75.7832	85.7249	86.8219	84.6063	86.3864	89.3239	86.3487	89.0345	87.3658	87.413	87.3662	86.5974	86.1131	89.7937	88.3321	87.2814	87.0541	86.7586	99.3849	92.955	86.4794	87.5327	89.3625	86.9533	86.013	86.0023	86.049	86.7541	85.8238	86.6275
Klebsiella_pneumoniae_strain_Kp_Goe_822917_full_genome_RENAMED	75.6631	78.5213	79.0298	78.1933	78.1422	76.1183	78.5552	80.2458	80.4272	79.7046	80.6902	67.2641	78.0936	79.356	77.7477	77.4311	77.4065	76.711	80.6106	79.0099	94.7484	94.0807	85.0856	95.259	91.1314	93.8847	91.8015	94.3311	89.365	91.6244	95.2577	95.3153	89.5884	89.9117	89.665	96.1841	96.2405	87.841	89.9855	95.5504	93.8163	88.5176	95.6853	85.909	94.8953	94.9541	95.4691	89.1165	93.6155
Klebsiella_pneumoniae_strain_Kp_Goe_827024_full_genome_RENAMED	76.7751	76.5892	76.9553	77.9796	76.6912	76.431	79.6096	78.5941	79.2525	77.8606	78.9908	64.9492	77.6886	77.7816	76.9656	76.8214	76.8166	76.3658	77.1632	75.8925	85.831	86.9312	84.7261	86.4935	89.4901	86.436	89.2073	87.5103	87.5707	87.5249	86.7237	86.2369	89.8313	88.4467	87.4414	87.18	86.884	99.4564	93.0558	86.6025	87.5486	89.4359	87.0782	86.0905	86.1239	86.1708	86.8974	85.9011	86.7309
Klebsiella_pneumoniae_strain_Kp_Goe_827026_full_genome_RENAMED	76.7042	76.4965	76.8706	77.9432	76.5895	76.3606	79.4907	78.4958	79.1621	77.7412	78.9566	64.8564	77.5977	77.671	76.9172	76.7733	76.7603	76.3527	77.0788	75.801	85.7143	86.8213	84.6223	86.3855	89.3739	86.3387	89.0836	87.3933	87.4506	87.404	86.606	86.1213	89.7142	88.3423	87.3291	87.0629	86.7673	99.4569	92.9309	86.4877	87.4604	89.3094	86.9621	86.0667	86.0193	86.066	86.781	85.8043	86.6447
Klebsiella_pneumoniae_strain_Kpn223_full_genome_RENAMED	76.6849	79.4297	79.5116	79.4391	78.8926	76.3093	79.0234	81.0963	81.3415	79.401	80.5631	67.4997	78.0562	79.5428	77.9537	77.7476	77.739	75.2432	79.7733	78.505	89.09	90.2253	86.2664	89.3987	92.8116	88.9005	92.088	90.0057	90.7206	90.7936	89.5381	89.0029	87.1097	91.0637	90.32	89.9456	89.3144	91.9178	94.2088	89.1366	89.5181	88.686	89.1943	86.0853	88.6512	88.6935	89.5488	87.5095	87.4965
Klebsiella_pneumoniae_strain_Kpn555_full_genome_RENAMED	75.7336	78.1916	78.3714	78.1703	77.8382	75.5462	79.1201	79.8434	79.6217	80.2061	81.0989	66.6268	79.4559	79.8521	77.6539	77.4957	77.4711	76.1492	79.8586	79.8682	88.8532	89.5809	85.4065	89.2507	90.0813	89.0337	89.3551	90.9227	88.6364	91.2137	89.3208	89.7314	87.5952	90.8377	89.6911	90.4909	90.2089	87.4056	89.9694	90.5936	88.0188	89.709	89.9358	85.1549	90.0706	90.1138	90.4362	87.6035	88.5766
Klebsiella_pneumoniae_strain_MLST-15_full_genome_RENAMED	77.7248	77.0882	77.6638	78.0381	77.4197	77.8492	77.9644	79.2052	79.5153	78.8842	79.906	66.5084	80.0154	78.734	77.1532	76.8954	76.8391	75.4393	79.8875	79.8009	86.2373	86.5088	85.1286	86.8224	89.8799	86.1399	89.8303	88.3676	88.279	89.408	86.9242	87.1153	85.8824	89.0156	94.0362	87.9143	88.1646	87.3352	89.3292	87.7236	89.1064	90.9558	87.3163	86.3733	86.886	86.9434	87.3758	89.3336	88.266
Klebsiella_pneumoniae_strain_MNCRE53_full_genome_RENAMED	76.0615	76.9975	77.4022	77.5077	77.7126	75.9863	78.0609	78.7558	78.6213	79.6946	79.371	65.79	78.1396	79.0736	76.4902	76.2023	76.1743	75.3446	79.1473	78.7088	95.5583	95.303	82.9428	95.6185	88.3039	94.7281	89.1088	94.336	88.0885	89.4601	95.3371	95.8449	87.5261	87.7888	86.954	95.8449	96.2712	86.1339	88.4157	97.3311	93.3121	87.2222	96.6111	85.5512	96.2687	96.3007	97.8271	87.2756	96.7768
Klebsiella_pneumoniae_strain_MNCRE69_full_genome_RENAMED	76.0482	76.9671	77.3923	77.4983	77.7135	75.9914	78.0798	78.7505	78.6155	79.7183	79.394	65.8532	78.15	79.0956	76.5393	76.2503	76.2221	75.3231	79.1696	78.7297	95.2921	95.0518	82.7574	95.3528	88.0323	94.445	88.8534	94.0598	87.8153	89.2084	95.07	95.5922	87.2631	87.5377	86.7311	95.5818	96.0465	85.8659	88.1728	97.0761	93.0556	87.0024	96.3336	85.2697	95.9942	96.0259	97.5519	87.0452	96.5427
Klebsiella_pneumoniae_strain_MNCRE78_full_genome_RENAMED	76.0243	76.9223	77.3466	77.4532	77.659	75.9676	78.1083	78.7255	78.5721	79.7464	79.4138	65.8043	78.2038	79.1415	76.5514	76.2625	76.2343	75.4245	79.1455	78.7234	95.2854	95.0451	82.7303	95.346	88	94.4388	88.8115	94.0816	87.7937	89.1379	95.0821	95.6039	87.3156	87.5158	86.7485	95.6029	96.0766	85.9376	88.1795	97.0868	93.0776	87.0554	96.3725	85.2594	95.9873	96.0281	97.5718	87.0986	96.5356
Klebsiella_pneumoniae_strain_MS6671_full_genome_RENAMED	74.161	76.2091	76.0828	76.9583	75.622	73.6448	79.4264	77.8507	78.5986	78.1524	79.8433	64.3439	77.3204	77.902	76.5073	76.3831	76.3464	76.648	77.6512	77.0735	86.4273	87.3858	83.8707	86.8629	88.7903	86.8101	88.1023	87.5763	86.9837	87.7998	86.9353	86.8589	89.2509	88.1353	86.8558	87.2762	87.0101	94.1769	91.8375	87.3773	85.7822	89.0981	87.0204	84.5079	86.969	87.0075	87.0686	86.3608	84.9611
Klebsiella_pneumoniae_strain_NY9_full_genome_RENAMED	74.7262	76.1063	76.667	75.8634	76.2678	74.4357	78.5908	78.1295	77.9744	79.9396	80.706	65.5542	79.5221	79.9551	77.0528	76.8413	76.8701	76.7638	80.3429	79.5576	95.2676	95.1708	83.2432	94.1176	88.5617	94.9522	88.2942	94.6844	87.5715	90.2361	94.2527	94.8425	87.8189	88.0311	86.8807	95.3149	94.1959	86.155	88.4389	95.3823	93.2072	88.0358	94.5284	85.051	95.2154	95.2817	94.9909	88.2942	93.6074
Klebsiella_pneumoniae_strain_PMK1_full_genome_RENAMED	74.9538	76.2613	77.0797	77.2369	76.7464	74.7721	80.2861	78.9521	78.747	78.6716	80.1175	65.9961	79.0446	79.2503	77.2866	76.8873	76.9497	77.3305	80.1494	79.1123	86.9226	86.9741	84.8512	87.1108	88.3359	86.9355	87.9368	88.3044	87.9989	89.0552	86.9707	87.5252	89.3285	88.4504	91.8539	88.2797	88.159	88.6787	89.5532	88.0406	86.3509	94.3018	87.2659	83.1552	87.4448	87.4932	87.508	89.2958	86.7985
Klebsiella_pneumoniae_strain_SKGH01_full_genome_RENAMED	74.362	75.8036	75.969	77.1205	75.843	73.8591	79.3141	77.8886	78.755	78.1434	79.767	64.137	77.5682	77.9889	76.3874	76.2647	76.2288	76.4379	77.544	76.8531	86.2016	87.0926	83.8968	86.6788	88.4347	86.566	88.248	87.342	86.7123	87.4255	86.7775	86.7219	89.413	87.7802	86.5439	87.0442	86.8712	94.3648	91.9996	87.2012	85.6127	88.7808	86.8553	84.133	86.7269	86.7648	86.8934	86.6241	85.3011
Klebsiella_pneumoniae_strain_SWU01_full_genome_RENAMED	76.3116	77.4895	78.1433	77.9069	78.1783	76.2725	78.6258	79.3988	79.8686	79.8505	79.9092	67.5276	78.7941	79.0228	77.0425	76.8616	76.7882	76.0144	79.6349	78.7255	93.9485	95.3413	84.3532	93.7	89.8369	94.3335	90.3621	93.6847	88.3552	89.3931	94.0916	93.9321	87.3741	88.9889	88.4017	94.1198	93.1096	87.3954	89.5716	94.252	93.0579	86.6058	93.7906	87.2285	93.6597	93.6796	94.0447	87.6763	92.8074
Klebsiella_pneumoniae_strain_TH1_full_genome_RENAMED	77.469	79.2766	79.5617	80.1634	79.2855	76.6721	77.3548	80.4	81.1773	78.693	80.4896	67.9979	77.0288	78.7821	77.255	77.0325	76.7802	74.0228	80.2924	79.4333	87.7164	89.2491	86.1893	88.5056	91.9595	88.3215	91.1614	88.7905	89.2137	90.4108	88.6346	88.1839	86.7107	91.6785	91.2541	88.9007	88.9768	87.564	91.2645	88.242	86.6421	88.6893	88.2933	85.862	87.6733	87.7148	88.2534	90.1809	86.006
Klebsiella_pneumoniae_strain_UCLAOXA232KP_Pt0_full_genome_RENAMED	77.3452	80.0631	80.2194	80.3078	80.2286	77.6521	78.9011	82.6919	82.5672	80.1517	80.624	68.4691	78.1661	79.5652	77.9012	77.6826	77.3987	73.9612	79.8001	78.8174	88.7098	90.222	86.7681	89.9872	92.6882	88.077	93.4045	89.1524	90.6478	91.6868	90.0817	89.2563	85.7197	91.7118	91.6481	89.9659	89.7701	87.8985	90.8349	89.0157	88.7263	88.4313	89.4508	86.5597	88.293	88.3643	89.4251	86.891	87.7036
Klebsiella_pneumoniae_strain_UCLAOXA232KP_full_genome_RENAMED	73.9891	76.1071	76.1535	76.381	76.2213	74.4904	77.9477	78.8357	78.6123	79.848	80.2641	65.1865	79.079	79.0433	78.1989	77.8978	77.9142	76.0341	80.2686	80.2067	88.0307	87.7775	84.0159	89.1415	87.6708	87.508	88.6194	88.5735	87.0553	89.6711	89.1081	89.2665	86.3808	87.5804	87.2807	89.0816	89.7596	85.3416	89.3101	89.8354	87.1078	88.2805	89.4315	83.2726	88.7352	88.785	89.2426	88.0397	87.5877
Klebsiella_pneumoniae_strain_W14_full_genome_RENAMED	77.4906	79.319	79.5638	80.1956	79.3176	76.6937	77.3835	80.3923	81.1981	78.713	80.5097	68.0218	77.0396	78.8383	77.2304	77.008	76.7559	74.0837	80.2761	79.4532	87.6884	89.2403	86.1243	88.5262	91.9604	88.3131	91.1924	88.782	89.1753	90.4118	88.6162	88.1659	86.712	91.6591	91.245	88.8728	88.9585	87.5083	91.1965	88.2716	86.6149	88.6999	88.2944	85.9016	87.6933	87.7349	88.2449	90.1914	86.0073
Klebsiella_pneumoniae_strain_XH209_full_genome_RENAMED	78.0507	81.6111	81.9785	81.3199	80.6495	77.5535	79.3259	83.7289	84.1612	80.5574	81.7475	70.1971	78.179	80.0037	77.2573	76.9182	76.6218	74.7385	80.3773	79.1908	89.04	91.3714	88.0514	90.3291	94.7737	89.0806	93.7331	89.8585	91.9439	92.5036	90.4166	89.516	86.8652	93.6864	93.2736	90.3345	89.984	88.7102	91.7236	89.021	88.3425	88.4124	89.457	87.7229	88.3489	88.4319	89.5502	88.3099	87.2529
Klebsiella_pneumoniae_strain_YH43_full_genome_RENAMED	76.6496	79.5758	80.1205	79.676	78.724	76.2327	78.5549	83.4027	83.96	79.5682	81.5005	68.5957	78.2448	80.1806	76.4242	76.1619	75.896	75.4709	80.0798	78.9896	84.2698	86.4123	90.2363	85.5065	89.6341	85.3169	88.5835	85.1478	87.1489	88.0409	85.5408	84.7812	82.5014	88.9337	88.7898	85.5287	84.9788	85.3684	87.2556	84.3537	84.0544	84.9962	84.6514	84.852	83.7192	83.7746	84.8839	84.1673	82.9286
Klebsiella_pneumoniae_strain_blaNDM-1_full_genome_RENAMED	77.3402	79.3323	79.919	78.6733	79.4892	77.6218	80.4264	80.863	80.9272	81.4108	81.2364	67.9968	80.1536	80.1541	78.2203	77.7768	77.7768	77.425	80.6385	80.2502	93.2153	94.5208	85.4491	93.7794	91.6439	93.0407	91.3169	93.3536	90.2082	91.9504	94.43	94.3479	88.5557	90.6891	90.3357	94.4365	93.3671	88.179	91.2988	93.9368	92.8692	88.6736	93.7666	87.3911	93.2412	93.2891	93.4932	88.3501	91.9243
Klebsiella_pneumoniae_strain_kp757_full_genome_RENAMED	77.3269	80.6379	80.93	80.2484	80.1691	77.3709	78.7224	82.0355	82.1384	79.9135	80.0503	68.8866	76.5617	79.3417	77.5002	77.2462	76.9623	73.9423	79.6788	78.4981	89.6507	91.497	86.8715	90.9756	98.2732	89.2234	98.434	90.0372	92.1299	92.9338	91.0235	90.1787	86.4875	93.0417	93.1725	90.9662	90.7789	88.8771	91.7126	89.6948	89.3146	89.6192	90.2259	88.0452	89.0871	89.1503	90.1447	87.9307	87.8874
Klebsiella_pneumoniae_subsp._pneumoniae_1084_strain_1084_full_genome_RENAMED	78.3235	79.8829	81.4262	81.6406	80.8873	77.9416	77.7476	82.4279	83.2912	78.9411	80.6045	69.2316	77.1257	79.5011	76.914	76.6265	76.4253	74.135	79.6082	77.8482	88.2901	90.5823	87.3565	89.6279	93.2292	89.2098	92.7027	88.9662	90.7609	90.887	89.8214	88.8759	86.7397	92.651	92.4573	89.6386	89.5884	87.8884	90.5579	88.3087	87.8169	88.2706	88.6929	86.8798	87.5948	87.6466	88.7029	88.7048	87.9104
Klebsiella_pneumoniae_subsp._pneumoniae_1158_strain_1158_full_genome_RENAMED	78.4535	80.208	81.6983	81.7029	81.1516	78.0603	77.9017	82.4207	82.7506	79.064	80.7426	69.1864	77.5912	79.4685	76.7581	76.3895	76.2157	73.7849	80.1315	77.7931	87.9011	90.0634	87.7877	89.2428	94.1607	88.0074	93.7821	88.8878	95.2669	91.4312	89.3166	88.4936	86.7341	92.1137	91.6564	89.2861	88.9502	88.2632	91.2868	87.9484	87.5048	87.483	88.3307	86.4543	87.2642	87.3253	88.3392	88.548	87.5939
Klebsiella_pneumoniae_subsp._pneumoniae_HS11286_strain_HS11286_full_genome_RENAMED	76.804	76.7435	77.7647	76.7888	77.5671	77.5165	78.2063	78.9661	78.989	79.2154	78.9385	66.0189	79.3564	78.0437	77.5853	77.2836	77.2089	75.5844	79.9457	79.6934	92.1348	93.3624	83.8065	92.5351	89.3187	91.9158	89.9642	93.337	87.6639	88.891	93.1089	93.0936	86.6915	88.3359	88.0757	93.2671	92.1984	87.9156	90.7316	93.0173	92.9477	86.29	92.5772	86.8326	92.2552	92.2825	92.5933	88.0428	92.9072
Klebsiella_pneumoniae_subsp._pneumoniae_KP5-1__full_genome_RENAMED	75.6703	79.4346	79.3455	78.6257	78.1018	75.7178	79.1543	81.7499	82.1645	80.6563	81.7765	67.6934	79.5007	79.9982	76.1291	75.9335	75.7335	75.7429	80.4325	79.9346	86.7732	88.1157	90.8197	87.5654	89.1663	86.3666	88.3405	87.6083	88.5132	88.5311	87.6894	87.4119	84.5685	89.0877	88.3173	87.6097	87.1083	85.5433	88.2478	87.7278	86.126	86.3882	87.0152	83.9704	87.1191	87.1591	87.5541	85.0131	85.3008
Klebsiella_pneumoniae_subsp._pneumoniae_KPNIH10_strain_KPNIH10_full_genome_RENAMED	75.6867	77.4306	77.5179	76.4307	76.9319	75.3806	78.6425	78.9454	78.6927	79.9633	80.341	65.895	79.0136	80.3629	77.3362	77.0274	76.9878	76.6399	80.0123	79.6119	97.4095	96.9315	83.7163	96.4309	89.3519	96.5711	89.3588	95.0481	88.6284	90.7397	96.7413	97.2574	87.0253	88.5351	87.7531	97.4863	96.4657	86.1235	88.708	97.6051	94.7057	88.2364	96.8871	86.3142	97.1309	97.173	97.2813	87.4033	96.3186
Klebsiella_pneumoniae_subsp._pneumoniae_KPNIH1_strain_KPNIH1_full_genome_RENAMED	75.6938	77.4284	77.5157	76.4284	76.9297	75.3783	78.6493	78.9435	78.6908	79.9703	80.3393	65.9015	79.0033	80.3612	77.3342	77.0254	76.9858	76.6299	80.0193	79.6188	97.428	96.9502	83.7148	96.4586	89.3312	96.5892	89.3578	95.0384	88.6273	90.7388	96.7503	97.2848	87.0059	88.534	87.7327	97.4954	96.4561	86.0766	88.688	97.5775	94.7234	88.2261	96.8776	86.2946	97.1216	97.1636	97.2533	87.3929	96.3542
Klebsiella_pneumoniae_subsp._pneumoniae_KPNIH24_strain_KPNIH24_full_genome_RENAMED	75.5167	77.7475	77.9193	77.045	76.9936	75.9743	78.644	79.0949	78.9527	80.2944	80.1632	66.2147	78.9739	79.6531	77.2809	76.9797	76.9657	76.4873	80.1072	79.2853	95.6701	94.9491	83.8583	97.7198	89.6188	95.2513	89.9515	95.5103	88.8455	90.7756	97.7147	98.3493	87.208	89.1663	88.2894	98.5095	98.3417	86.9995	89.229	98.1825	93.869	88.6368	99.5745	86.1728	97.3742	97.4167	98.3841	87.4977	95.582
Klebsiella_pneumoniae_subsp._pneumoniae_KPNIH27_strain_KPNIH27_full_genome_RENAMED	75.3721	73.8839	74.2069	73.9713	73.1398	74.3273	77.7612	75.6702	75.8578	78.2887	79.1869	63.1838	79.7372	77.9761	75.8561	75.5477	75.6298	76.5218	77.5112	77.9038	85.605	85.3472	81.7974	85.6989	86.0656	85.1829	85.4795	86.3089	85.1963	87.7103	85.8752	86.5617	86.6649	86.5715	85.6467	86.8882	86.6905	87.0781	85.7741	86.7988	86.7504	86.9481	86.2503	83.8109	86.5255	86.5802	86.3657	86.8204	86.894
Klebsiella_pneumoniae_subsp._pneumoniae_KPR0928_strain_KPR0928_full_genome_RENAMED	76.6416	79.3269	79.7842	78.3637	78.7086	77.0131	78.9399	80.6297	80.5408	80.38	80.8938	67.5954	79.6791	79.955	77.5923	77.2551	77.1609	76.803	80.8293	79.6032	95.9381	96.7372	85.0683	98.3188	91.8546	94.7504	91.8225	93.991	90.2671	91.4549	98.896	98.3963	87.9283	90.772	89.7275	97.9191	96.0008	87.3869	90.3349	96.4674	93.9836	87.9384	97.5155	87.3203	95.8259	95.8678	96.0902	88.0937	94.2415
Klebsiella_pneumoniae_subsp._pneumoniae_Kp13_strain_Kp13_full_genome_RENAMED	77.52	77.1844	78.31	77.856	76.9738	76.8871	78.7803	79.0026	79.8778	77.9586	78.6262	65.9541	77.6187	78.5469	76.1333	75.8618	75.8863	75.815	77.8249	75.6536	87.5271	89.097	85.3044	88.5757	90.4107	88.7029	90.1579	87.8245	88.526	88.756	88.6632	88.0484	88.7005	89.1643	88.5461	88.3035	88.4896	92.1505	89.4948	87.719	88.5938	89.0293	88.1828	87.3467	86.7766	86.8158	87.9571	87.1261	89.0519
Klebsiella_pneumoniae_subsp._pneumoniae_MGH_78578_strain_ATCC_700721_full_genome_RENAMED	76.2139	78.7956	78.8264	78.6172	78.0254	76.0143	79.3728	80.4412	80.5859	80.6026	81.8647	67.1845	79.9758	80.698	78.2106	78.1182	78.1169	77.4899	80.6454	79.9788	90.6455	91.0929	85.5753	91.3097	91.0823	90.8197	90.218	91.9849	89.5473	92.0797	91.4993	91.6471	88.534	91.0437	89.7018	91.977	91.4105	88.8384	91.6659	91.8726	89.1296	90.3978	91.3796	86.1569	91.1993	91.2626	91.3252	89.4441	89.3733
Klebsiella_pneumoniae_subsp._pneumoniae_NTUH-K2044_strain_NTUH-K2044_full_genome_RENAMED	77.5478	79.3449	80.7009	80.0931	79.8052	76.9223	78.5243	81.5804	81.9853	78.9612	80.4084	68.9438	77.2671	80.0218	77.3088	76.9435	76.7968	75.0736	79.7194	78.2003	87.8891	89.5975	87.0557	88.8759	92.3921	87.965	91.9273	88.9651	92.6256	90.6768	89.1137	88.4138	89.5265	91.6794	91.9085	89.463	89.3555	88.1693	90.088	87.9646	87.69	89.4717	88.4076	85.6032	87.4243	87.4941	88.4549	87.7665	87.2323
Klebsiella_pneumoniae_subsp._pneumoniae_PittNDM01_strain_PittNDM01_full_genome_RENAMED	75.5198	77.8723	77.8583	78.1345	77.074	75.5768	81.1504	79.3402	79.6346	79.3903	79.7466	66.1687	77.9742	78.6576	76.1349	75.9921	76.0676	76.5933	78.5714	77.4468	86.8941	87.3098	85.688	87.8221	90.3459	86.5816	90.2791	88.3206	88.7002	88.9994	88.0026	88.1612	89.8954	90.4524	91.7739	88.6515	88.9784	90.3788	89.3448	88.1533	87.1686	98.041	88.3606	84.4529	87.5367	87.5769	88.0605	87.8326	86.4333
Klebsiella_pneumoniae_subsp._pneumoniae_strain_234-12_full_genome_RENAMED	75.2276	78.0714	78.2909	77.7438	77.3141	75.4467	80.1815	79.5208	79.6411	78.0362	78.9715	66.4323	76.0138	77.8488	75.784	75.5203	75.5291	75.3666	78.2667	76.6664	86.7689	87.746	86.0485	87.638	90.4538	86.2775	89.8337	87.784	89.3327	88.4799	87.9245	87.2202	88.373	90.7877	91.0663	88.1542	88.2475	90.0149	89.1128	87.0731	87.0025	92.3629	87.6395	84.7229	86.5145	86.5723	87.3999	86.1603	85.3317
Klebsiella_pneumoniae_subsp._pneumoniae_strain_ATCC_43816_KPPR1_full_genome_RENAMED	77.8312	80.3944	81.4084	80.8038	80.1826	77.2865	77.9829	82.5603	82.8596	79.1567	80.7317	68.694	77.5399	79.5217	77.1886	76.91	76.6373	73.5319	79.4813	77.7849	87.8647	90.0899	87.5708	89.2949	94.5389	87.9709	94.0655	89.0102	91.6884	91.9718	89.3781	88.5311	86.4684	93.1604	93.7481	89.2494	89.0822	88.3596	91.1741	87.9896	87.6547	89.3383	88.4664	87.1181	87.3579	87.4187	88.5436	88.1292	86.9097
Klebsiella_pneumoniae_subsp._pneumoniae_strain_HKUOPLC_full_genome_RENAMED	77.9453	81.741	82.1436	81.5751	80.62	77.5473	78.0263	82.9122	82.8549	79.1432	80.4788	69.2308	76.9988	79.3103	76.5068	76.335	76.0586	73.93	79.4845	78.1609	86.023	88.36	88.2971	87.389	91.8686	86.041	90.5593	87.1167	88.6289	89.7033	87.4595	86.6507	84.278	91.2934	90.2913	87.4575	87.4862	86.1259	89.1037	86.3336	85.5838	86.1454	86.7985	84.8316	85.8065	85.8668	86.7804	85.3809	84.4191
Klebsiella_pneumoniae_subsp._pneumoniae_strain_KPNIH29_full_genome_RENAMED	75.9183	78.384	79.8479	78.4823	78.369	75.7839	79.4481	80.9484	80.7958	79.8421	80.3743	67.8118	77.1838	79.957	77.0483	76.7411	76.6579	75.1934	79.964	78.4436	88.556	89.8214	85.8483	89.2888	91.949	88.4312	91.5771	88.8868	90.2866	91.5386	89.3605	88.7801	86.7309	90.8599	90.8332	89.8844	89.9599	87.8862	89.8371	88.5962	88.2949	88.4746	89.0859	86.08	88.3667	88.418	89.0878	88.1589	86.9838
Klebsiella_pneumoniae_subsp._pneumoniae_strain_KPNIH30_full_genome_RENAMED	76.4616	78.9673	79.4368	78.0483	78.384	76.8893	78.888	80.2571	80.1851	80.2492	80.632	67.3065	79.5635	79.853	77.6253	77.2719	77.2478	76.8208	80.5343	79.2885	95.6488	96.3136	84.6947	97.8457	91.4089	94.4898	91.3839	93.7708	89.8143	91.0326	98.4384	98.0236	87.6834	90.3962	89.3592	97.5945	95.7804	87.134	90.117	96.22	93.7389	87.6353	97.2899	87.0653	95.6672	95.7087	95.8512	88.5268	93.9439
Klebsiella_pneumoniae_subsp._pneumoniae_strain_KPNIH31_full_genome_RENAMED	76.6029	79.4856	79.6202	79.5253	78.565	76.5232	78.8218	80.8205	81.0847	80.056	82.2771	67.3833	79.5113	80.0812	77.9667	77.5829	77.5485	77.0377	80.3696	79.6471	90.5141	90.851	86.3486	90.969	91.8806	90.2446	91.1361	90.9606	90.5733	91.608	90.7634	90.628	87.5741	90.4416	89.9469	91.2098	90.8627	91.8321	93.7046	91.0391	89.5194	89.2596	90.568	87.9141	90.4901	90.5255	90.8158	88.9568	88.8414
Klebsiella_pneumoniae_subsp._pneumoniae_strain_KPNIH32_full_genome_RENAMED	76.3539	77.1817	77.881	77.555	78.0649	76.352	78.5195	79.2859	79.1004	80.2938	80.2253	65.9769	79.0428	80.0052	77.1246	76.8179	76.7961	76.0947	80.2302	79.2147	97.1317	96.0581	83.8282	96.6505	89.1644	96.0621	89.7414	94.6355	89.0454	90.3892	96.4565	97.0296	87.3405	88.2467	87.5852	96.8686	96.5173	86.5437	88.8973	97.7697	94.2463	87.7744	96.8266	85.9763	96.6453	96.6866	97.486	88.3173	97.6033
Klebsiella_pneumoniae_subsp._pneumoniae_strain_KPNIH33_full_genome_RENAMED	77.3783	78.6149	78.9615	78.8688	79.1346	77.1851	78.3946	80.0074	79.9349	79.5069	79.1141	66.4169	77.9805	79.2314	77.4627	77.2272	77.1691	75.201	79.6081	78.2888	97.0521	96.6878	84.1016	95.4356	90.3341	94.788	90.9723	93.5184	89.5689	89.2549	95.5961	94.9186	87.37	89.7421	88.5108	95.3563	94.9422	87.53	90.2706	95.8785	94.1464	86.6253	95.539	86.4862	95.7134	95.7267	95.961	87.5805	95.2429
Klebsiella_pneumoniae_subsp._pneumoniae_strain_NUHL24835_full_genome_RENAMED	77.327	78.8793	79.6862	79.7211	79.4285	76.8994	79.0844	81.3602	82.0642	81.2489	81.4274	67.8141	79.9895	79.7874	77.161	76.896	76.6716	76.0358	79.7306	79.1304	88.1436	89.949	86.6409	90.118	92.2444	89.1972	91.966	89.5815	89.542	90.8938	90.1337	89.9026	86.8295	91.9316	93.7856	89.2226	89.4712	87.8868	90.3175	89.9045	87.2138	91.7605	89.4541	86.3008	88.5197	88.562	89.6011	89.199	87.8805
Klebsiella_pneumoniae_subsp._pneumoniae_strain_RJA166_full_genome_RENAMED	74.8166	76.6663	77.584	77.6093	76.8737	74.9491	79.5276	78.6845	79.5844	76.5776	78.331	66.3	75.3774	77.3949	76.463	76.1504	76.0549	74.9333	78.4317	77.2001	85.685	86.5049	85.1882	86.5275	88.7086	86.0006	88.7156	86.3855	90.0426	87.5357	86.7495	86.1958	89.1265	88.2199	88.6923	87.2445	87.3636	88.2631	88.9004	86.0711	85.7688	89.5366	86.4989	84.0558	85.5306	85.577	86.4349	87.0156	85.287
Klebsiella_pneumoniae_subsp._pneumoniae_strain_RJF293_full_genome_RENAMED	77.1206	79.2974	79.9856	79.9959	79.4872	76.4763	78.544	81.4244	81.8861	79.0273	80.5967	68.5617	77.4799	79.462	76.908	76.5264	76.39	74.7431	79.5585	77.9661	87.0236	88.9604	87.1539	88.1004	93.2752	87.1704	92.9271	88.3422	92.8543	90.8646	88.2681	87.6374	89.3145	91.6074	92.1905	88.6165	88.6154	88.3546	89.7981	87.4249	86.8188	90.0697	87.7777	86.2391	86.8498	86.919	88.0058	87.9435	86.43
Klebsiella_pneumoniae_subsp._pneumoniae_strain_RJF999_full_genome_RENAMED	77.8233	78.3074	79.4784	80.2996	79.4448	76.8383	77.6648	80.6551	81.6474	78.079	80.1662	67.8546	76.6632	79.4776	76.6821	76.3784	76.2537	74.8325	78.946	77.3875	87.4605	89.1302	86.5417	87.9315	91.2087	88.3618	90.7814	88.0091	91.5832	89.7827	88.1817	87.5461	88.6431	90.8503	90.7151	88.543	88.4849	87.8581	89.059	87.1797	87.3975	88.6955	87.6178	86.1006	86.6363	86.7039	87.6041	88.1383	87.5034
Klebsiella_pneumoniae_subsp._pneumoniae_strain_TGH10_full_genome_RENAMED	77.2131	79.2901	79.4943	79.421	79.6304	76.9663	78.4937	80.2929	80.3734	79.13	78.9788	67.8965	77.0774	78.6655	76.9841	76.8951	76.7662	73.4539	78.7862	78.0786	88.8921	90.4164	86.0171	89.098	91.3855	88.8184	91.2091	89.3975	90.5125	90.6749	89.2875	88.739	86.2	92.2968	91.7859	89.6158	89.1309	88.4143	91.2128	89.0202	88.9417	88.9164	89.2411	87.5504	88.3494	88.3825	89.4463	87.428	87.5854
Klebsiella_pneumoniae_subsp._pneumoniae_strain_TGH13_full_genome_RENAMED	77.918	81.4441	80.9608	80.5791	80.1639	77.7355	78.8614	82.0471	82.294	80.0567	80.4815	68.3276	77.7531	79.7807	77.9959	77.8303	77.5546	74.2023	79.4387	78.7407	90.0246	91.1065	86.9856	90.9671	94.5357	89.033	93.83	90.7058	91.6143	91.8158	91.0836	90.1852	86.8898	92.7834	91.9407	90.9676	90.5574	93.7087	96.3273	90.3569	89.4893	88.8804	90.6673	87.4371	89.758	89.8216	90.8217	87.4879	88.2757
Klebsiella_pneumoniae_subsp._pneumoniae_strain_TGH8_full_genome_RENAMED	77.0538	78.8792	79.1161	79.1193	79.569	76.7995	77.692	79.9754	80.0533	78.554	78.5793	67.8232	76.7838	78.4174	76.4498	76.3197	76.1236	72.9691	78.3916	77.7178	88.7618	90.3527	85.6063	88.8792	90.9054	88.4516	90.8681	89.0445	89.9951	90.2221	89.164	88.3721	86.1378	91.6238	91.0811	89.1933	88.5769	87.8839	90.7904	88.5701	88.6162	88.1634	88.7097	87.154	87.9255	87.9955	88.9975	86.9752	87.3943
Klebsiella_quasipneumoniae_strain_ATCC_700603_full_genome_RENAMED	77.2535	79.0345	79.6371	79.1833	79.2232	76.8187	79.4675	82.1519	81.563	80.3463	81.3846	67.0325	78.9676	80.8555	79.4791	79.1345	79.0769	77.3831	79.8398	79.2058	86.2454	87.4415	86.6754	86.326	89.2395	86.06	88.2728	87.687	87.7054	88.5354	86.5162	86.3092	84.9649	88.4284	88.0107	87.3926	86.6463	86.0751	87.9364	86.4992	86.0827	86.3572	86.4606	84.0618	86.2842	86.3143	86.7752	85.1171	85.0268
Klebsiella_quasipneumoniae_strain_HKUOPA4_full_genome_RENAMED	77.9431	81.7391	82.1524	81.5732	80.618	77.5451	78.0151	82.9007	82.8433	79.1319	80.4674	69.2382	76.9876	79.299	76.4955	76.3146	76.0383	73.9191	79.4732	78.1682	86.0317	88.369	88.296	87.3978	91.8784	86.0495	90.5688	87.1254	88.638	89.7126	87.4684	86.6594	84.2765	91.2925	90.2902	87.4662	87.495	86.1245	89.1026	86.3421	85.5922	86.144	86.8071	84.8301	85.8149	85.8752	86.7891	85.3894	84.4273
Klebsiella_quasipneumoniae_strain_HKUOPJ4_full_genome_RENAMED	77.9431	81.7391	82.1524	81.5732	80.618	77.5451	78.0151	82.9007	82.8433	79.1319	80.4674	69.2382	76.9876	79.299	76.4955	76.3146	76.0383	73.9191	79.4732	78.1682	86.0317	88.369	88.296	87.3978	91.8784	86.0495	90.5688	87.1254	88.638	89.7126	87.4684	86.6594	84.2765	91.2925	90.2902	87.4662	87.495	86.1245	89.1026	86.3421	85.5922	86.144	86.8071	84.8301	85.8149	85.8752	86.7891	85.3894	84.4273
Klebsiella_quasipneumoniae_strain_HKUOPL4_full_genome_RENAMED	77.9431	81.7391	82.1524	81.5732	80.618	77.5451	78.0151	82.9007	82.8433	79.1319	80.4674	69.2382	76.9876	79.299	76.4955	76.3146	76.0383	73.9191	79.4732	78.1682	86.0317	88.369	88.296	87.3978	91.8784	86.0495	90.5688	87.1254	88.638	89.7126	87.4684	86.6594	84.2765	91.2925	90.2902	87.4662	87.495	86.1245	89.1026	86.3421	85.5922	86.144	86.8071	84.8301	85.8149	85.8752	86.7891	85.3894	84.4273
Klebsiella_sp._LTGPAF-6F_strain_LTGPAF-6F_full_genome_RENAMED	72.5483	72.9636	73.5573	73.2692	73.0973	71.5204	88.3984	87.6033	88.4723	87.1388	87.9319	63.5919	85.0585	86.698	78.9595	78.5867	78.647	83.2036	85.9636	81.5063	76.5208	76.7612	78.1524	76.3687	77.6476	76.0749	77.604	77.1368	77.1061	77.6408	76.6739	76.5203	78.9615	77.3868	77.4277	77.203	77.1326	78.9913	77.2446	76.487	75.9141	78.8975	76.4846	73.7111	76.3476	76.4058	76.5585	75.655	75.7916
Klebsiella_sp._M5al_strain_M5al_full_genome_RENAMED	75.1413	78.57	78.0398	78	77.4156	75.1714	85.2086	89.0909	89.374	86.4102	86.5338	67.1987	83.925	86.1768	82.9408	82.931	82.6621	80.4359	85.5246	88.4294	80.4846	81.7101	81.7083	80.9852	83.052	79.8265	82.5594	81.2775	82.3309	81.8032	81.0936	80.4803	78.0219	82.76	82.759	81.1151	80.7003	79.4628	82.0751	80.6714	79.9668	79.8519	80.5796	78.5109	80.1047	80.2005	81.136	78.459	79.3279
Klebsiella_variicola_At-22_strain_At-22_full_genome_RENAMED	76.7963	80.8697	80.9455	80.3151	79.2443	76.619	79.2572	83.4093	83.6725	80.2864	81.2615	68.7712	77.7572	79.7228	76.1223	76.0641	75.7976	74.284	80.2383	78.6825	85.3609	87.1706	91.3015	86.7276	90.4226	85.0331	89.4763	86.3076	88.5745	88.7029	86.7746	85.9752	84.0643	89.9747	89.5213	86.7504	86.7298	85.6383	88.4209	85.6762	85.3242	85.9033	86.0525	84.26	85.068	85.1253	86.1475	84.148	83.9044
Klebsiella_variicola_strain_DSM_15968_full_genome_RENAMED	76.9364	79.719	80.2958	80.2109	79.1567	76.5481	78.5499	82.7479	83.5757	79.5166	80.8423	68.5653	77.8188	79.1272	75.9533	75.7992	75.5439	74.0824	79.7919	78.3543	85.5731	87.7589	91.544	86.5744	89.9461	86.4751	88.8822	87.0015	88.3991	88.5057	86.6207	85.8181	83.8631	89.8278	89.1178	86.5597	86.1933	86.0799	88.394	85.9576	85.4744	85.2273	85.9527	85.2279	85.3317	85.389	86.4202	84.4584	84.2359
Klebsiella_variicola_strain_DX120E_full_genome_RENAMED	75.2771	78.2669	78.4192	79.3494	77.3723	74.8536	78.2252	81.8089	82.8307	79.7641	81.8337	67.6497	78.4937	79.0621	75.8549	75.825	75.5738	75.5905	79.9288	78.9213	84.7779	86.7303	90.8122	85.7903	88.7092	85.8536	87.7629	86.1985	86.6222	88.1054	85.8722	85.5452	83.4442	88.8131	87.9466	86.027	85.9974	85.3697	86.7187	85.6665	84.1364	85.293	85.4346	84.1139	85.1459	85.1835	85.5625	84.6039	83.3501
Klebsiella_variicola_strain_GJ1_full_genome_RENAMED	75.3703	77.3057	78.1874	77.9231	77.1635	75.0093	78.9785	81.0458	81.9818	80.4801	81.4831	66.5123	79.9422	79.623	76.9514	76.6698	76.4786	77.1028	79.9002	78.6386	84.0022	85.874	90.259	85.0827	87.1113	84.8317	86.3601	85.2407	85.5854	87.0746	85.3677	85.2748	84.6482	86.9671	87.0249	85.2556	85.0037	84.5943	86.3933	84.7751	83.464	84.7914	84.485	82.974	84.4596	84.5049	84.6531	85.1787	83.1222
Klebsiella_variicola_strain_GJ2_full_genome_RENAMED	74.9977	76.8374	77.6661	77.4113	76.6418	74.6865	78.9186	80.5691	81.4957	80.4874	81.3608	66.1058	79.8259	79.4452	76.8622	76.5573	76.3762	77.243	79.6677	78.5022	83.7436	85.5705	89.846	84.9559	86.5349	84.6809	85.7979	85.114	85.0288	86.6553	85.313	85.3133	84.6001	86.7059	86.5351	85.1101	84.8968	84.2201	86.0111	84.6713	83.27	84.5965	84.3641	82.5069	84.3587	84.4035	84.4571	85.0073	83.0493
Klebsiella_variicola_strain_GJ3_full_genome_RENAMED	75.0486	76.8322	77.69	77.4349	76.6845	74.7557	79.0757	80.5908	81.5173	80.5688	81.4343	66.1125	79.9392	79.5094	76.9597	76.6715	76.5406	77.4482	79.793	78.6529	83.8302	85.6485	89.9565	84.9865	86.5375	84.8119	85.8389	85.273	85.1258	86.7337	85.3343	85.3893	84.7653	86.7373	86.5952	85.251	85.047	84.3498	86.0231	84.8102	83.3997	84.7174	84.5042	82.6473	84.4968	84.5418	84.6069	85.1198	83.204
Klebsiella_variicola_strain_HKUOPLA_full_genome_RENAMED	77.9453	81.741	82.1436	81.5751	80.6096	77.5373	78.0171	82.9024	82.845	79.1339	80.4693	69.2308	76.9897	79.301	76.4976	76.3168	76.0404	73.9127	79.4657	78.1703	86.023	88.36	88.2873	87.389	91.8793	86.041	90.5698	87.1267	88.6289	89.7136	87.4595	86.6507	84.278	91.2934	90.2913	87.4575	87.4962	86.1259	89.1037	86.3435	85.574	86.1454	86.8084	84.8217	85.8163	85.8766	86.7904	85.3908	84.4191
[truncated: 118 more columns]

## Sheet: Klebsiella pneumoniae
ID	Klebsiella_pneumoniae_30660_NJST258_1_strain_30660_NJST258_1_full_genome_RENAMED	Klebsiella_pneumoniae_30684_NJST258_2_strain_30684_NJST258_2_full_genome_RENAMED	Klebsiella_pneumoniae_342_strain_342_full_genome_RENAMED	Klebsiella_pneumoniae_500_1420_strain_500_1420_full_genome_RENAMED	Klebsiella_pneumoniae_CG43_strain_CG43_full_genome_RENAMED	Klebsiella_pneumoniae_DMC1097_strain_DMC1097_full_genome_RENAMED	Klebsiella_pneumoniae_HK787_strain_HK787_full_genome_RENAMED	Klebsiella_pneumoniae_JM45__full_genome_RENAMED	Klebsiella_pneumoniae_KCTC_2242_strain_KCTC_2242_full_genome_RENAMED	Klebsiella_pneumoniae_KP-1_strain_KP-1_full_genome_RENAMED	Klebsiella_pneumoniae_UHKPC07_strain_UHKPC07_full_genome_RENAMED	Klebsiella_pneumoniae_UHKPC33_strain_UHKPC33_full_genome_RENAMED	Klebsiella_pneumoniae__full_genome_RENAMED	Klebsiella_pneumoniae_strain_1756_full_genome_RENAMED	Klebsiella_pneumoniae_strain_19051_full_genome_RENAMED	Klebsiella_pneumoniae_strain_32192_full_genome_RENAMED	Klebsiella_pneumoniae_strain_34618_full_genome_RENAMED	Klebsiella_pneumoniae_strain_825795-1_full_genome_RENAMED	Klebsiella_pneumoniae_strain_AATZP_full_genome_RENAMED	Klebsiella_pneumoniae_strain_AR_0047_full_genome_RENAMED	Klebsiella_pneumoniae_strain_AR_0049_full_genome_RENAMED	Klebsiella_pneumoniae_strain_AR_0068_full_genome_RENAMED	Klebsiella_pneumoniae_strain_AR_0098_full_genome_RENAMED	Klebsiella_pneumoniae_strain_AR_0107_full_genome_RENAMED	Klebsiella_pneumoniae_strain_AR_0112_full_genome_RENAMED	Klebsiella_pneumoniae_strain_AR_0113_full_genome_RENAMED	Klebsiella_pneumoniae_strain_AR_0115_full_genome_RENAMED	Klebsiella_pneumoniae_strain_AR_0117_full_genome_RENAMED	Klebsiella_pneumoniae_strain_AR_0120_full_genome_RENAMED	Klebsiella_pneumoniae_strain_AR_0125_full_genome_RENAMED	Klebsiella_pneumoniae_strain_AR_0126_full_genome_RENAMED	Klebsiella_pneumoniae_strain_AR_0129_full_genome_RENAMED	Klebsiella_pneumoniae_strain_AR_0138_full_genome_RENAMED	Klebsiella_pneumoniae_strain_AR_0139_full_genome_RENAMED	Klebsiella_pneumoniae_strain_AR_0143_full_genome_RENAMED	Klebsiella_pneumoniae_strain_AR_0145_full_genome_RENAMED	Klebsiella_pneumoniae_strain_AR_0146_full_genome_RENAMED	Klebsiella_pneumoniae_strain_AR_0148_full_genome_RENAMED	Klebsiella_pneumoniae_strain_AR_0152_full_genome_RENAMED	Klebsiella_pneumoniae_strain_AR_0158_full_genome_RENAMED	Klebsiella_pneumoniae_strain_ATCC_35657_full_genome_RENAMED	Klebsiella_pneumoniae_strain_ATCC_BAA-2146_full_genome_RENAMED	Klebsiella_pneumoniae_strain_BIC-1_full_genome_RENAMED	Klebsiella_pneumoniae_strain_BK13043_full_genome_RENAMED	Klebsiella_pneumoniae_strain_BR_full_genome_RENAMED	Klebsiella_pneumoniae_strain_CAV1016_full_genome_RENAMED	Klebsiella_pneumoniae_strain_CAV1042_full_genome_RENAMED	Klebsiella_pneumoniae_strain_CAV1193_full_genome_RENAMED	Klebsiella_pneumoniae_strain_CAV1217_full_genome_RENAMED
Klebsiella_pneumoniae_30660_NJST258_1_strain_30660_NJST258_1_full_genome_RENAMED	100	96.8714	83.4995	95.9113	89.6026	96.0995	89.6058	93.9351	88.8252	90.351	95.8349	95.7523	86.6958	88.5953	87.706	96.4821	95.23	86.1458	88.8383	96.581	94.1149	87.3235	95.858	85.9738	96.4375	96.5075	96.1811	87.04	95.1293	96.5511	88.5692	95.351	87.8851	87.3587	87.8401	88.545	94.7948	93.9513	88.7486	86.9467	90	94.1149	96.5164	96.3176	87.5428	88.5829	88.8344	90.411	92.9263
Klebsiella_pneumoniae_30684_NJST258_2_strain_30684_NJST258_2_full_genome_RENAMED	96.8714	100	85.0552	96.2551	91.943	96.7271	91.519	94.0201	89.8977	91.3323	96.3143	95.8317	87.7409	90.4954	89.3411	95.9278	94.5634	87.2356	90.3099	95.9133	93.7577	87.0397	95.1854	87.3391	96.1015	96.1155	95.5194	88.1708	94.6694	97.8491	90.212	94.9346	88.939	87.756	87.3688	89.2093	94.2231	93.4398	89.206	87.8632	91.0987	93.7577	96.2119	95.642	89.2627	90.2073	89.3978	90.7123	93.6471
Klebsiella_pneumoniae_342_strain_342_full_genome_RENAMED	83.4995	85.0552	100	84.5388	87.489	84.0206	87.2162	85.19	86.8652	86.9764	84.6907	84.2212	83.7045	87.1386	87.9539	84.8812	84.8336	85.0286	86.3555	83.9982	83.5754	84.9617	84.1347	83.7218	83.4992	83.5432	84.2547	83.844	82.464	83.996	85.0903	83.5539	85.3751	82.6976	83.7018	85.8965	84.6867	83.5366	85.2852	84.9529	86.9021	83.5573	84.5883	83.6378	87.0494	85.0275	84.1385	83.2205	82.6845
Klebsiella_pneumoniae_500_1420_strain_500_1420_full_genome_RENAMED	95.9113	96.2551	84.5388	100	90.9565	94.9642	91.067	94.0732	89.4568	91.1222	99.1965	98.9815	86.8936	89.7777	88.9897	97.5938	96.6746	86.8107	89.8356	97.2282	93.0691	87.6436	97.9686	86.5889	95.9403	95.9725	96.8363	87.889	94.9688	95.1084	89.9742	94.9745	89.1088	88.2717	87.9253	89.4149	94.4424	93.7144	89.5217	87.8958	91.0284	93.0691	97.762	96.3951	88.6802	89.9885	88.8638	90.3551	92.7494
Klebsiella_pneumoniae_CG43_strain_CG43_full_genome_RENAMED	89.6026	91.943	87.489	90.9565	100	89.6344	98.2549	90.4913	92.7595	93.3231	91.0553	90.1287	87.4185	94.066	93.7973	90.9371	90.598	89.8456	92.7308	89.5015	89.1362	90.1304	90.0089	88.3404	88.8867	88.9505	89.9554	88.9448	87.7978	89.9182	91.5338	88.89	91.1686	87.6217	88.9158	91.497	90.2369	89.3532	90.3341	88.7316	92.8498	89.1362	90.6782	89.1611	92.6212	91.5496	89.8804	88.3026	88.6077
Klebsiella_pneumoniae_DMC1097_strain_DMC1097_full_genome_RENAMED	96.0995	96.7271	84.0206	94.9642	89.6344	100	89.3549	93.9301	88.3416	90.4959	94.8396	95.014	86.5471	88.6617	87.4453	95.7298	94.5613	86.7304	88.8327	95.6542	92.9968	87.0266	95.2036	87.0303	96.6895	96.7314	95.5566	87.747	94.4203	97.9253	88.8408	95.5366	88.5474	86.7631	87.329	88.4119	93.6642	92.888	88.5773	86.9039	90.5272	92.9968	95.716	95.5198	87.9907	88.8355	88.3648	89.7263	92.8217
Klebsiella_pneumoniae_HK787_strain_HK787_full_genome_RENAMED	89.6058	91.519	87.2162	91.067	98.2549	89.3549	100	90.3245	92.2112	92.8528	91.1151	90.2603	87.3491	93.0517	93.0904	90.9785	90.9189	89.537	92.5448	89.8245	89.329	89.7683	90.3558	87.9545	89.1496	89.2128	90.2656	88.6761	88.4335	89.5963	91.2107	88.5199	90.9812	88.6601	88.9006	91.6486	90.8039	89.4757	90.5012	87.799	92.3249	89.329	90.9688	89.9368	91.9891	91.2459	89.0327	88.2774	88.2365
Klebsiella_pneumoniae_JM45__full_genome_RENAMED	93.9351	94.0201	85.19	94.0732	90.4913	93.9301	90.3245	100	89.6264	90.7447	94.0976	94.7034	87.9434	89.6924	89.4398	95.3833	95.3266	87.8103	90.0872	96.1354	93.3641	88.9989	95.5096	86.6778	95.4362	95.4767	96.0056	87.7142	93.426	94.4289	89.6822	93.88	89.3433	87.6117	89.2186	89.412	94.4201	93.5421	89.6298	88.2784	90.2143	93.3641	95.031	95.1157	89.4788	89.6868	89.2018	89.6198	92.9344
Klebsiella_pneumoniae_KCTC_2242_strain_KCTC_2242_full_genome_RENAMED	88.8252	89.8977	86.8652	89.4568	92.7595	88.3416	92.2112	89.6264	100	91.0932	89.6072	88.9613	87.732	90.9265	90.8289	90.0943	89.0921	87.8974	90.2182	88.9447	88.5833	88.6042	89.0683	87.0616	88.4568	88.5275	89.4156	86.8539	87.6955	88.8391	89.5973	88.2608	88.6248	86.3048	87.6597	89.7953	89.5184	88.3373	88.8368	88.7588	90.8982	88.5739	89.5153	88.8826	90.6794	89.5728	88.2544	87.3098	87.1364
Klebsiella_pneumoniae_KP-1_strain_KP-1_full_genome_RENAMED	90.351	91.3323	86.9764	91.1222	93.3231	90.4959	92.8528	90.7447	91.0932	100	90.9349	91.0371	88.0858	92.0199	91.3487	91.9938	91.6731	87.8727	90.4366	91.0844	88.9534	89.6064	90.889	89.263	90.5213	90.5666	91.0628	89.6402	88.8972	90.7799	89.9355	89.3312	89.157	87.5826	88.9194	89.4706	90.6878	89.6986	89.4443	88.5002	94.5843	88.9534	91.3546	90.362	90.5229	89.9208	89.4838	89.5225	89.3518
Klebsiella_pneumoniae_UHKPC07_strain_UHKPC07_full_genome_RENAMED	95.8349	96.3143	84.6907	99.1965	91.0553	94.8396	91.1151	94.0976	89.6072	90.9349	100	99.2722	87.5058	90.0119	89.092	97.9111	96.7809	87.0239	89.938	97.1004	93.5851	87.8218	98.0205	86.5209	95.8941	95.9542	96.7156	87.6355	94.921	95.3044	90.1139	94.7119	89.1599	88.3464	88.093	89.515	94.9105	94.2144	89.6301	88.0094	90.8502	93.5851	97.7759	96.1735	89.0654	90.1283	89.0556	90.4541	92.7326
Klebsiella_pneumoniae_UHKPC33_strain_UHKPC33_full_genome_RENAMED	95.7523	95.8317	84.2212	98.9815	90.1287	95.014	90.2603	94.7034	88.9613	91.0371	99.2722	100	87.5309	89.2276	88.4237	98.5302	97.3411	86.5218	89.3656	97.6755	93.4161	88.295	98.3177	85.9559	96.5644	96.597	97.3588	87.9286	95.4702	95.6574	89.7254	95.1979	88.8535	88.5758	88.5396	88.9654	95.0279	94.3681	89.6446	87.537	90.8475	93.4161	97.451	96.7299	88.673	89.7112	89.2641	90.5759	92.5979
Klebsiella_pneumoniae__full_genome_RENAMED	86.6958	87.7409	83.7045	86.8936	87.4185	86.5471	87.3491	87.9434	87.732	88.0858	87.5058	87.5309	100	88.0817	86.1313	87.8073	88.0457	89.2563	87.5881	87.8744	85.8668	89.2098	87.4086	82.7359	87.3693	87.4176	87.8902	87.164	85.7601	87.0184	87.8155	85.8511	87.1294	84.918	86.0689	86.6883	89.0829	86.7586	87.524	88.7401	87.4441	85.8668	87.6198	87.3175	86.9061	87.8656	87.8272	85.3108	87.9403
Klebsiella_pneumoniae_strain_1756_full_genome_RENAMED	88.5953	90.4954	87.1386	89.7777	94.066	88.6617	93.0517	89.6924	90.9265	92.0199	90.0119	89.2276	88.0817	100	93.1541	89.9547	90.1211	88.7652	91.4872	88.9945	88.2091	89.8108	89.5416	87.3424	88.4664	88.5001	89.3786	88.5566	86.8792	88.916	90.3187	87.7256	90.2924	86.2854	89.1204	90.3722	89.0637	88.4314	89.5499	88.5611	92.2308	88.2091	89.8354	88.4397	92.4229	90.3537	89.1791	87.2839	88.0909
Klebsiella_pneumoniae_strain_19051_full_genome_RENAMED	87.706	89.3411	87.9539	88.9897	93.7973	87.4453	93.0904	89.4398	90.8289	91.3487	89.092	88.4237	86.1313	93.1541	100	89.3084	89.3661	87.7439	90.2468	88.1622	87.9896	91.2955	88.6408	87.9029	87.5287	87.5802	88.6213	88.2741	86.2463	87.798	90	87.1166	89.0769	86.919	90.2127	89.3927	89.0496	88.4408	88.6189	88.4634	92.032	87.98	88.8758	87.6363	96.1468	90.0543	89.242	87.0432	86.5648
Klebsiella_pneumoniae_strain_32192_full_genome_RENAMED	96.4821	95.9278	84.8812	97.5938	90.9371	95.7298	90.9785	95.3833	90.0943	91.9938	97.9111	98.5302	87.8073	89.9547	89.3084	100	97.6018	87.4792	89.8445	97.3872	94.6984	89.198	98.5529	87.1067	97.2209	97.2545	97.6376	87.9586	95.5232	96.4116	90.2758	95.2781	88.8596	88.8608	89.1775	89.5689	95.8645	95.2782	89.6636	88.6626	91.5533	94.6984	97.11	96.6326	89.5718	90.2712	89.7019	90.8373	93.2738
Klebsiella_pneumoniae_strain_34618_full_genome_RENAMED	95.23	94.5634	84.8336	96.6746	90.598	94.5613	90.9189	95.3266	89.0921	91.6731	96.7809	97.3411	88.0457	90.1211	89.3661	97.6018	100	87.1821	89.5075	97.8781	93.5803	89.3268	98.366	85.7983	97.009	97.0515	98.0874	88.3028	94.995	95.2368	89.2322	94.8165	89.4039	87.7566	88.9011	89.3879	95.0238	94.4074	89.4476	87.8058	91.1053	93.5618	97.5805	97.1476	89.328	89.2461	89.1776	90.2029	92.4671
Klebsiella_pneumoniae_strain_825795-1_full_genome_RENAMED	86.1458	87.2356	85.0286	86.8107	89.8456	86.7304	89.537	87.8103	87.8974	87.8727	87.0239	86.5218	89.2563	88.7652	87.7439	87.4792	87.1821	100	93.3572	86.8769	87.8714	89.6762	87.3749	86.5026	86.3583	86.4057	87.1946	86.1562	87.0546	86.7082	89.1622	85.9113	94.1111	86.7972	87.9718	93.6376	87.6698	87.8426	93.0882	90.4501	87.7245	87.8714	87.0129	86.7499	88.4149	89.1945	86.6556	87.0665	85.6725
Klebsiella_pneumoniae_strain_AATZP_full_genome_RENAMED	88.8383	90.3099	86.3555	89.8356	92.7308	88.8327	92.5448	90.0872	90.2182	90.4366	89.938	89.3656	87.5881	91.4872	90.2468	89.8445	89.5075	93.3572	100	89.3543	88.7475	88.3338	89.5855	86.2125	88.8837	88.9171	89.6565	89.2541	87.5348	89.3655	91.1659	89.4138	94.9813	89.3213	88.4716	98.3848	89.9009	88.5404	97.3674	89.645	90.1608	88.7475	89.632	89.0641	91.3121	91.2101	88.6695	87.8044	88.1638
Klebsiella_pneumoniae_strain_AR_0047_full_genome_RENAMED	96.581	95.9133	83.9982	97.2282	89.5015	95.6542	89.8245	96.1354	88.9447	91.0844	97.1004	97.6755	87.8744	88.9945	88.1622	97.3872	97.8781	86.8769	89.3543	100	94.0834	88.8249	98.1693	85.621	98.0863	98.1476	98.8454	87.8495	96.0624	96.1885	89.085	95.9189	89.1812	88.154	89.2427	89.257	95.557	94.854	90.0912	87.4989	90.6193	94.1016	97.9503	98.2862	88.0666	89.0705	89.1252	90.6977	93.5356
Klebsiella_pneumoniae_strain_AR_0049_full_genome_RENAMED	94.1149	93.7577	83.5754	93.0691	89.1362	92.9968	89.329	93.3641	88.5833	88.9534	93.5851	93.4161	85.8668	88.2091	87.9896	94.6984	93.5803	87.8714	88.7475	94.0834	100	87.2108	93.9839	87.6192	93.6347	93.6996	94.2726	85.3383	95.2607	93.6642	88.4773	92.7963	87.9409	87.6566	89.5193	88.6118	95.0848	97.0711	88.1392	87.227	89.0755	99.8367	94.2585	94.0969	88.2291	88.4626	87.4518	91.1141	91.0881
Klebsiella_pneumoniae_strain_AR_0068_full_genome_RENAMED	87.3235	87.0397	84.9617	87.6436	90.1304	87.0266	89.7683	88.9989	88.6042	89.6064	87.8218	88.295	89.2098	89.8108	91.2955	89.198	89.3268	89.6762	88.3338	88.8249	87.2108	100	88.5933	84.2386	88.3282	88.378	88.6948	87.2147	86.5901	87.546	88.4321	87.0384	87.5603	87.2447	95.0747	87.8106	88.8521	88.1483	88.1946	90.3788	89.6254	87.2199	88.3052	87.8857	91.512	88.4547	88.2142	87.5215	86.125
Klebsiella_pneumoniae_strain_AR_0098_full_genome_RENAMED	95.858	95.1854	84.1347	97.9686	90.0089	95.2036	90.3558	95.5096	89.0683	90.889	98.0205	98.3177	87.4086	89.5416	88.6408	98.5529	98.366	87.3749	89.5855	98.1693	93.9839	88.5933	100	86.5128	97.2679	97.3195	98.3526	87.5533	95.5272	95.6321	89.6876	95.2473	89.4997	88.426	88.6701	89.494	95.1339	94.5119	89.5518	88.2538	90.439	93.9655	98.1589	97.4877	88.724	89.711	88.7178	90.2179	93.0755
Klebsiella_pneumoniae_strain_AR_0107_full_genome_RENAMED	85.9738	87.3391	83.7218	86.5889	88.3404	87.0303	87.9545	86.6778	87.0616	89.263	86.5209	85.9559	82.7359	87.3424	87.9029	87.1067	85.7983	86.5026	86.2125	85.621	87.6192	84.2386	86.5128	100	85.1151	85.1615	86.1132	85.0695	86.9251	86.1743	85.9898	86.8223	86.4103	85.1037	85.9721	87.1802	85.5686	86.7163	86.3784	85.0679	88.2875	87.6192	86.6729	85.9218	86.2375	86.0209	84.422	86.7992	84.2461
Klebsiella_pneumoniae_strain_AR_0112_full_genome_RENAMED	96.4375	96.1015	83.4992	95.9403	88.8867	96.6895	89.1496	95.4362	88.4568	90.5213	95.8941	96.5644	87.3693	88.4664	87.5287	97.2209	97.009	86.3583	88.8837	98.0863	93.6347	88.3282	97.2679	85.1151	100	99.8286	98.0642	87.8951	95.0993	97.9657	88.6777	94.9079	88.3073	87.5321	88.6492	88.7931	95.0571	94.1997	89.5271	87.1279	89.9819	93.6709	96.7115	96.9285	87.7991	88.6817	88.9062	90.3191	93.1863
Klebsiella_pneumoniae_strain_AR_0113_full_genome_RENAMED	96.5075	96.1155	83.5432	95.9725	88.9505	96.7314	89.2128	95.4767	88.5275	90.5666	95.9542	96.597	87.4176	88.5001	87.5802	97.2545	97.0515	86.4057	88.9171	98.1476	93.6996	88.378	97.3195	85.1615	99.8286	100	98.1078	87.9265	95.1293	98.009	88.7011	94.9381	88.3485	87.5532	88.6989	88.826	95.1153	94.2564	89.5788	87.1764	90.0362	93.7359	96.7998	96.97	87.841	88.7052	88.9479	90.3618	93.225
Klebsiella_pneumoniae_strain_AR_0115_full_genome_RENAMED	96.1811	95.5194	84.2547	96.8363	89.9554	95.5566	90.2656	96.0056	89.4156	91.0628	96.7156	97.3588	87.8902	89.3786	88.6213	97.6376	98.0874	87.1946	89.6565	98.8454	94.2726	88.6948	98.3526	86.1132	98.0642	98.1078	100	87.3627	95.9721	96.2461	89.144	95.8441	89.447	87.4966	89.018	89.5542	95.1419	94.5542	89.6301	87.7515	90.6308	94.2726	97.7477	98.138	88.8986	89.1389	88.9883	89.9222	94.0603
Klebsiella_pneumoniae_strain_AR_0117_full_genome_RENAMED	87.04	88.1708	83.844	87.889	88.9448	87.747	88.6761	87.7142	86.8539	89.6402	87.6355	87.9286	87.164	88.5566	88.2741	87.9586	88.3028	86.1562	89.2541	87.8495	85.3383	87.2147	87.5533	85.0695	87.8951	87.9265	87.3627	100	86.6926	87.7683	87.5635	88.5094	87.598	87.2161	87.2779	88.8095	88.2124	86.3051	89.5909	86.0493	90.026	85.3383	87.5257	87.8334	88.8225	87.5671	87.7087	86.2182	85.9347
Klebsiella_pneumoniae_strain_AR_0120_full_genome_RENAMED	95.1293	94.6694	82.464	94.9688	87.7978	94.4203	88.4335	93.426	87.6955	88.8972	94.921	95.4702	85.7601	86.8792	86.2463	95.5232	94.995	87.0546	87.5348	96.0624	95.2607	86.5901	95.5272	86.9251	95.0993	95.1293	95.9721	86.6926	100	95.0383	88.1361	95.3121	87.492	87.8153	90.0178	87.2881	94.2356	95.0076	87.5	85.704	88.463	95.2785	95.7009	97.5412	87.4613	88.1123	87.1575	91.5718	91.2321
Klebsiella_pneumoniae_strain_AR_0125_full_genome_RENAMED	96.5511	97.8491	83.996	95.1084	89.9182	97.9253	89.5963	94.4289	88.8391	90.7799	95.3044	95.6574	87.0184	88.916	87.798	96.4116	95.2368	86.7082	89.3655	96.1885	93.6642	87.546	95.6321	86.1743	97.9657	98.009	96.2461	87.7683	95.0383	100	89.273	95.2185	88.483	87.333	87.9152	88.4413	94.0594	93.2269	88.5688	87.5726	89.9258	93.6642	95.6708	96.0233	88.7339	89.2773	89.1997	90.2066	92.9828
Klebsiella_pneumoniae_strain_AR_0126_full_genome_RENAMED	88.5692	90.212	85.0903	89.9742	91.5338	88.8408	91.2107	89.6822	89.5973	89.9355	90.1139	89.7254	87.8155	90.3187	90	90.2758	89.2322	89.1622	91.1659	89.085	88.4773	88.4321	89.6876	85.9898	88.6777	88.7011	89.144	87.5635	88.1361	89.273	100	88.5223	90.4681	88.1662	88.5025	90.0879	89.9991	88.384	89.5357	88.5369	89.3778	88.468	89.26	88.8096	91.5329	99.7993	90.4596	88.7594	87.7938
Klebsiella_pneumoniae_strain_AR_0129_full_genome_RENAMED	95.351	94.9346	83.5539	94.9745	88.89	95.5366	88.5199	93.88	88.2608	89.3312	94.7119	95.1979	85.8511	87.7256	87.1166	95.2781	94.8165	85.9113	89.4138	95.9189	92.7963	87.0384	95.2473	86.8223	94.9079	94.9381	95.8441	88.5094	95.3121	95.2185	88.5223	100	87.9771	87.5055	87.4628	89.6228	92.9585	92.307	89.6874	86.014	89.5303	92.8507	96.1134	96.7052	87.1336	88.5356	88.2951	89.5775	90.9416
Klebsiella_pneumoniae_strain_AR_0138_full_genome_RENAMED	87.8851	88.939	85.3751	89.1088	91.1686	88.5474	90.9812	89.3433	88.6248	89.157	89.1599	88.8535	87.1294	90.2924	89.0769	88.8596	89.4039	94.1111	94.9813	89.1812	87.9409	87.5603	89.4997	86.4103	88.3073	88.3485	89.447	87.598	87.492	88.483	90.4681	87.9771	100	87.2729	87.5195	95.1411	90.49	87.7916	94.4315	88.8703	88.9612	87.9224	89.1493	89.1096	89.5069	90.5299	88.2661	86.9481	87.9904
Klebsiella_pneumoniae_strain_AR_0139_full_genome_RENAMED	87.3587	87.756	82.6976	88.2717	87.6217	86.7631	88.6601	87.6117	86.3048	87.5826	88.3464	88.5758	84.918	86.2854	86.919	88.8608	87.7566	86.7972	89.3213	88.154	87.6566	87.2447	88.426	85.1037	87.5321	87.5532	87.4966	87.2161	87.8153	87.333	88.1662	87.5055	87.2729	100	88.4187	88.7169	88.418	88.1714	89.1965	86.4824	87.577	87.6566	87.5011	87.5077	86.8252	88.1699	86.5283	87.9131	85.1586
Klebsiella_pneumoniae_strain_AR_0143_full_genome_RENAMED	87.8401	87.3688	83.7018	87.9253	88.9158	87.329	88.9006	89.2186	87.6597	88.9194	88.093	88.5396	86.0689	89.1204	90.2127	89.1775	88.9011	87.9718	88.4716	89.2427	89.5193	95.0747	88.6701	85.9721	88.6492	88.6989	89.018	87.2779	90.0178	87.9152	88.5025	87.4628	87.5195	88.4187	100	87.8317	89.4003	90.4981	88.5858	86.4875	89.069	89.5373	88.4407	88.7321	91.145	88.5249	87.8843	89.939	86.4632
Klebsiella_pneumoniae_strain_AR_0145_full_genome_RENAMED	88.545	89.2093	85.8965	89.4149	91.497	88.4119	91.6486	89.412	89.7953	89.4706	89.515	88.9654	86.6883	90.3722	89.3927	89.5689	89.3879	93.6376	98.3848	89.257	88.6118	87.8106	89.494	87.1802	88.7931	88.826	89.5542	88.8095	87.2881	88.4413	90.0879	89.6228	95.1411	88.7169	87.8317	100	89.6643	88.3417	98.8796	88.6255	89.9402	88.5932	89.4442	88.9805	90.137	90.1309	87.6671	87.5705	87.1797
Klebsiella_pneumoniae_strain_AR_0146_full_genome_RENAMED	94.7948	94.2231	84.6867	94.4424	90.2369	93.6642	90.8039	94.4201	89.5184	90.6878	94.9105	95.0279	89.0829	89.0637	89.0496	95.8645	95.0238	87.6698	89.9009	95.557	95.0848	88.8521	95.1339	85.5686	95.0571	95.1153	95.1419	88.2124	94.2356	94.0594	89.9991	92.9585	90.49	88.418	89.4003	89.6643	100	96.4151	90.0909	88.1348	90.903	95.1215	95.0005	95.2133	90.3344	89.9944	89.3033	90.3191	93.2762
Klebsiella_pneumoniae_strain_AR_0148_full_genome_RENAMED	93.9513	93.4398	83.5366	93.7144	89.3532	92.888	89.4757	93.5421	88.3373	89.6986	94.2144	94.3681	86.7586	88.4314	88.4408	95.2782	94.4074	87.8426	88.5404	94.854	97.0711	88.1483	94.5119	86.7163	94.1997	94.2564	94.5542	86.3051	95.0076	93.2269	88.384	92.307	87.7916	88.1714	90.4981	88.3417	96.4151	100	88.6813	87.2699	89.8996	97.0711	94.3188	93.8112	88.6872	88.3786	88.0475	91.5815	91.5951
Klebsiella_pneumoniae_strain_AR_0152_full_genome_RENAMED	88.7486	89.206	85.2852	89.5217	90.3341	88.5773	90.5012	89.6298	88.8368	89.4443	89.6301	89.6446	87.524	89.5499	88.6189	89.6636	89.4476	93.0882	97.3674	90.0912	88.1392	88.1946	89.5518	86.3784	89.5271	89.5788	89.6301	89.5909	87.5	88.5688	89.5357	89.6874	94.4315	89.1965	88.5858	98.8796	90.0909	88.6813	100	88.0292	89.9652	88.1392	89.5313	89.0535	89.3295	89.5778	87.9168	88.6202	87.3665
Klebsiella_pneumoniae_strain_AR_0158_full_genome_RENAMED	86.9467	87.8632	84.9529	87.8958	88.7316	86.9039	87.799	88.2784	88.7588	88.5002	88.0094	87.537	88.7401	88.5611	88.4634	88.6626	87.8058	90.4501	89.645	87.4989	87.227	90.3788	88.2538	85.0679	87.1279	87.1764	87.7515	86.0493	85.704	87.5726	88.5369	86.014	88.8703	86.4824	86.4875	88.6255	88.1348	87.2699	88.0292	100	88.0646	87.2088	87.4779	86.7116	89.0947	88.5596	87.7992	86.4759	86.0816
Klebsiella_pneumoniae_strain_ATCC_35657_full_genome_RENAMED	90	91.0987	86.9021	91.0284	92.8498	90.5272	92.3249	90.2143	90.8982	94.5843	90.8502	90.8475	87.4441	92.2308	92.032	91.5533	91.1053	87.7245	90.1608	90.6193	89.0755	89.6254	90.439	88.2875	89.9819	90.0362	90.6308	90.026	88.463	89.9258	89.3778	89.5303	88.9612	87.577	89.069	89.9402	90.903	89.8996	89.9652	88.0646	100	89.0755	90.9312	89.7653	91.2288	89.3922	89.8213	89.5316	88.7455
Klebsiella_pneumoniae_strain_ATCC_BAA-2146_full_genome_RENAMED	94.1149	93.7577	83.5573	93.0691	89.1362	92.9968	89.329	93.3641	88.5739	88.9534	93.5851	93.4161	85.8668	88.2091	87.98	94.6984	93.5618	87.8714	88.7475	94.1016	99.8367	87.2199	93.9655	87.6192	93.6709	93.7359	94.2726	85.3383	95.2785	93.6642	88.468	92.8507	87.9224	87.6566	89.5373	88.5932	95.1215	97.0711	88.1392	87.2088	89.0755	100	94.2585	94.1331	88.2196	88.4533	87.4885	91.078	91.1258
Klebsiella_pneumoniae_strain_BIC-1_full_genome_RENAMED	96.5164	96.2119	84.5883	97.762	90.6782	95.716	90.9688	95.031	89.5153	91.3546	97.7759	97.451	87.6198	89.8354	88.8758	97.11	97.5805	87.0129	89.632	97.9503	94.2585	88.3052	98.1589	86.6729	96.7115	96.7998	97.7477	87.5257	95.7009	95.6708	89.26	96.1134	89.1493	87.5011	88.4407	89.4442	95.0005	94.3188	89.5313	87.4779	90.9312	94.2585	100	97.9002	88.229	89.2738	88.6904	90.6626	93.382
Klebsiella_pneumoniae_strain_BK13043_full_genome_RENAMED	96.3176	95.642	83.6378	96.3951	89.1611	95.5198	89.9368	95.1157	88.8826	90.362	96.1735	96.7299	87.3175	88.4397	87.6363	96.6326	97.1476	86.7499	89.0641	98.2862	94.0969	87.8857	97.4877	85.9218	96.9285	96.97	98.138	87.8334	97.5412	96.0233	88.8096	96.7052	89.1096	87.5077	88.7321	88.9805	95.2133	93.8112	89.0535	86.7116	89.7653	94.1331	97.9002	100	88.2856	88.7858	87.9846	89.6828	92.6152
Klebsiella_pneumoniae_strain_BR_full_genome_RENAMED	87.5428	89.2627	87.0494	88.6802	92.6212	87.9907	91.9891	89.4788	90.6794	90.5229	89.0654	88.673	86.9061	92.4229	96.1468	89.5718	89.328	88.4149	91.3121	88.0666	88.2291	91.512	88.724	86.2375	87.7991	87.841	88.8986	88.8225	87.4613	88.7339	91.5329	87.1336	89.5069	86.8252	91.145	90.137	90.3344	88.6872	89.3295	89.0947	91.2288	88.2196	88.229	88.2856	100	91.5679	89.6392	87.1176	86.5371
Klebsiella_pneumoniae_strain_CAV1016_full_genome_RENAMED	88.5829	90.2073	85.0275	89.9885	91.5496	88.8355	91.2459	89.6868	89.5728	89.9208	90.1283	89.7112	87.8656	90.3537	90.0543	90.2712	89.2461	89.1945	91.2101	89.0705	88.4626	88.4547	89.711	86.0209	88.6817	88.7052	89.1389	87.5671	88.1123	89.2773	99.7993	88.5356	90.5299	88.1699	88.5249	90.1309	89.9944	88.3786	89.5778	88.5596	89.3922	88.4533	89.2738	88.7858	91.5679	100	90.4928	88.7634	87.7782
Klebsiella_pneumoniae_strain_CAV1042_full_genome_RENAMED	88.8344	89.3978	84.1385	88.8638	89.8804	88.3648	89.0327	89.2018	88.2544	89.4838	89.0556	89.2641	87.8272	89.1791	89.242	89.7019	89.1776	86.6556	88.6695	89.1252	87.4518	88.2142	88.7178	84.422	88.9062	88.9479	88.9883	87.7087	87.1575	89.1997	90.4596	88.2951	88.2661	86.5283	87.8843	87.6671	89.3033	88.0475	87.9168	87.7992	89.8213	87.4885	88.6904	87.9846	89.6392	90.4928	100	88.0829	87.8539
Klebsiella_pneumoniae_strain_CAV1193_full_genome_RENAMED	90.411	90.7123	83.2205	90.3551	88.3026	89.7263	88.2774	89.6198	87.3098	89.5225	90.4541	90.5759	85.3108	87.2839	87.0432	90.8373	90.2029	87.0665	87.8044	90.6977	91.1141	87.5215	90.2179	86.7992	90.3191	90.3618	89.9222	86.2182	91.5718	90.2066	88.7594	89.5775	86.9481	87.9131	89.939	87.5705	90.3191	91.5815	88.6202	86.4759	89.5316	91.078	90.6626	89.6828	87.1176	88.7634	88.0829	100	87.6217
Klebsiella_pneumoniae_strain_CAV1217_full_genome_RENAMED	92.9263	93.6471	82.6845	92.7494	88.6077	92.8217	88.2365	92.9344	87.1364	89.3518	92.7326	92.5979	87.9403	88.0909	86.5648	93.2738	92.4671	85.6725	88.1638	93.5356	91.0881	86.125	93.0755	84.2461	93.1863	93.225	94.0603	85.9347	91.2321	92.9828	87.7938	90.9416	87.9904	85.1586	86.4632	87.1797	93.2762	91.5951	87.3665	86.0816	88.7455	91.1258	93.382	92.6152	86.5371	87.7782	87.8539	87.6217	100
Klebsiella_pneumoniae_strain_CAV1344_full_genome_RENAMED	89.9441	90.2037	82.8779	89.8605	87.8099	89.2713	87.792	89.1254	86.8361	89.0496	89.959	90.0883	85.2167	86.9057	86.6852	90.3399	89.7109	86.6188	87.3445	90.2066	90.627	87.1937	89.7295	86.5383	89.8291	89.8715	89.7155	85.8806	91.0944	89.7098	88.3108	89.0822	86.4925	87.56	89.6284	87.1151	89.8313	91.105	88.1678	86.1228	89.1624	90.5907	90.1729	89.1982	86.7721	88.3147	87.8017	99.5129	87.9616
Klebsiella_pneumoniae_strain_CAV1392_full_genome_RENAMED	94.0535	94.5284	85.7289	94.4317	91.4108	93.8489	91.0303	96.9445	90.3223	91.0175	94.7061	94.6584	88.5547	90.6138	90.2831	95.4209	94.8895	88.311	90.8827	95.2741	93.6412	89.1018	95.3129	87.5482	94.9263	94.9666	95.2935	88.0305	92.8283	93.9209	91.1706	93.8273	89.5934	87.6891	89.0452	90.2283	94.8522	94.0737	90.2487	88.768	90.9135	93.6784	95.3118	94.3708	90.0127	91.1663	90.3156	90.9217	93.2276
Klebsiella_pneumoniae_strain_CAV1417_full_genome_RENAMED	92.6985	93.2123	82.3426	92.2484	87.6763	92.7961	87.3646	92.9636	86.5673	88.5792	92.3165	92.4344	87.4213	87.6126	86.1821	93.3169	92.5411	85.9002	88.1887	93.2762	91.1901	86.1696	93.1212	83.9621	93.3777	93.4438	94.0633	86.0762	91.0197	93.1984	87.5667	90.6099	87.8945	85.3339	86.5763	87.2667	92.9061	91.6341	87.5153	86.3139	87.8921	91.2087	92.7706	92.3525	86.7435	87.5798	87.601	87.4596	98.6785
Klebsiella_pneumoniae_strain_CAV1453_full_genome_RENAMED	96.2808	96.7832	84.7133	96.7893	91.0829	96.7205	90.7774	95.0269	89.5624	92.0835	96.7246	97.3263	87.7489	89.9049	88.9698	98.2693	96.3303	87.3163	89.8629	96.385	93.9909	88.5594	97.5589	87.4002	96.2524	96.2942	96.672	88.1723	95.2059	97.3662	90.2774	95.5578	88.7303	88.5182	88.6284	88.9566	94.6583	94.0508	89.0038	88.5709	91.318	93.9909	96.9516	96.3549	89.5888	90.2823	89.6532	90.6296	93.6788
Klebsiella_pneumoniae_strain_CAV1596_full_genome_RENAMED	95.4567	96.1698	84.4626	95.3564	90.7446	95.7015	91.36	93.2516	89.6528	89.5716	95.7845	95.0729	86.6722	89.3836	88.8954	95.8345	94.7856	87.4431	90.3963	95.282	93.5714	86.45	95.3863	86.0934	96.5619	96.5948	95.8098	86.8273	93.9962	96.5269	89.7753	93.3031	89.3957	87.2514	86.9826	90.0647	94.6929	93.3978	89.2894	87.5199	89.6983	93.5714	95.1872	95.0564	89.5923	89.8086	87.9951	88.9166	91.759
Klebsiella_pneumoniae_strain_CN1_full_genome_RENAMED	91.1561	91.4931	86.4068	91.6415	92.469	90.3962	91.7321	91.5783	90.8794	91.8908	91.4269	91.2814	88.0718	90.9671	90.3962	91.8783	91.4139	91.4381	94.3781	91.6397	90.1782	89.6821	91.181	86.8577	91.1126	91.13	91.442	89.0071	89.4501	90.7751	90.6834	90.1931	92.8461	88.2757	89.6279	93.8595	91.6227	90.8763	94.0697	89.1244	91.4577	90.1972	91.6377	90.4249	90.499	90.7081	90.2226	90.1536	89.6776
Klebsiella_pneumoniae_strain_CR14_full_genome_RENAMED	94.0575	94.2704	81.959	92.6676	87.3052	94.0059	87.088	92.7526	86.6815	88.3088	92.9805	93.5173	86.9986	86.3202	85.6095	93.5615	92.3202	86.5722	87.4019	93.8047	93.058	86.4213	92.7608	86.0701	93.3842	93.4742	93.03	88.4463	96.6225	94.5233	87.5821	93.9389	86.3027	87.1741	89.8965	86.4283	92.5366	93.2293	87.4786	85.5479	87.6601	93.0758	93.5914	94.8306	87.1405	87.5673	87.6058	91.0096	90.2594
Klebsiella_pneumoniae_strain_DHQP1002001_full_genome_RENAMED	87.5811	87.5459	84.7084	87.717	88.1086	87.2084	87.5037	88.7504	87.6333	89.7433	87.9851	88.2209	86.3657	88.5363	88.3483	88.7069	88.5733	86.0853	88.7128	88.5107	87.1897	89.0527	88.0368	84.4094	87.9967	88.0564	88.0721	87.1277	86.0623	87.8319	88.3217	86.4105	87.3095	86.9154	88.9597	87.8112	88.583	87.7831	88.523	87.3151	89.0487	87.2083	87.6433	86.8877	89.1974	88.3066	88.684	88.2184	86.2635
Klebsiella_pneumoniae_strain_ED23_full_genome_RENAMED	88.4675	89.4383	87.0768	88.9017	91.3685	88.7234	91.3939	88.6465	92.0626	90.0187	89.1459	88.455	88.7207	90.6863	91.1376	89.4998	89.4988	87.8848	89.5127	88.1617	88.415	89.235	88.5909	86.8568	87.6086	87.6683	88.6193	87.6267	87.7585	88.3644	89.1947	88.9471	88.2241	85.8558	88.0496	89.622	89.5206	87.9357	88.6928	88.2575	90.997	88.4057	89.7086	89.0673	91.5689	89.2087	87.4893	86.9853	85.9899
Klebsiella_pneumoniae_strain_ED2_full_genome_RENAMED	88.6939	91.0099	87.62	90.0246	93.5136	89.6612	93.0771	89.3428	91.1385	91.2263	90.2478	89.3007	87.1199	92.8535	92.7611	90.0616	89.9922	88.2167	90.8655	88.7221	88.2505	88.5208	89.1174	87.1387	88.0183	88.0704	89.1292	89.0322	88.3842	89.1073	90.601	88.8336	89.4881	86.3214	88.2207	90.2009	89.9137	88.4712	89.1349	87.7886	91.9389	88.2409	89.7476	89.6064	93.0996	90.6259	88.2233	86.7696	87.1769
Klebsiella_pneumoniae_strain_J1_full_genome_RENAMED	88.9863	90.5377	86.6844	89.9309	93.156	88.9113	92.1567	89.5665	91.257	92.0817	90.0146	89.3417	86.9401	91.4954	91.9968	90.2288	90.0058	88.3079	90.5926	89.0167	88.218	89.1511	89.2946	86.2948	88.3947	88.4655	89.2974	88.3576	87.2585	89.3513	89.6924	88.1696	89.2954	86.9517	87.6519	89.5602	89.3915	88.512	88.5925	89.4511	92.0687	88.2275	89.7642	88.5952	91.1195	89.7069	89.812	88.0923	87.8955
Klebsiella_pneumoniae_strain_K66-45_full_genome_RENAMED	92.913	91.8506	83.2018	92.9285	87.2051	91.9907	87.7402	92.7768	87.4263	88.8466	93.2405	93.5828	90.2377	86.4613	86.4551	94.1139	93.4012	88.6642	88.086	94.0194	92.292	90.7337	93.5189	83.2065	93.4669	93.5213	93.4394	86.7538	92.5066	92.296	87.5942	91.2501	86.9785	87.5174	88.0659	87.862	95.5693	93.8371	88.7724	88.878	88.7514	92.3097	93.1878	93.574	87.6568	87.5795	87.5101	88.8302	90.4613
Klebsiella_pneumoniae_strain_KP36_full_genome_RENAMED	87.3496	88.9145	85.1496	88.526	89.9095	87.5899	89.6241	88.7284	88.4848	89.413	88.6327	88.6893	86.0758	89.8435	93.2356	88.4973	87.8383	88.0603	90.8873	88.5926	88.3699	90.3725	87.6843	85.9862	87.8242	87.8556	88.1394	88.8713	88.706	88.1706	89.4677	88.1382	87.6268	88.172	92.5878	89.7463	88.8796	89.3412	90.212	86.5973	90.1991	88.3699	87.8645	87.5873	94.4498	89.5006	88.3638	88.5678	86.3745
Klebsiella_pneumoniae_strain_KP38731_full_genome_RENAMED	91.2335	92.8025	82.6909	91.7781	88.5616	91.4101	89.0402	92.637	87.0601	87.8765	92.1976	92.2579	87.5376	87.8221	86.888	92.6488	92.2146	88.6786	89.1959	93.0645	93.4582	85.8161	92.852	86.6816	92.5703	92.6237	93.0128	85.6259	93.1315	92.0845	89.7361	89.9752	88.9401	87.999	88.9526	88.5301	93.0948	93.7989	88.6166	86.4087	87.8624	93.3872	92.5149	92.6601	88.0145	89.7406	88.1867	90.0362	90.5073
Klebsiella_pneumoniae_strain_KP5_full_genome_RENAMED	87.6781	88.8664	85.3717	88.5345	91.4474	88.1857	91.0884	89.0759	89.1879	89.395	88.632	88.0885	86.7608	90.3	89.2777	88.8638	88.5235	94.5525	97.086	88.3598	87.8597	87.6637	88.7756	86.3811	87.7017	87.7423	88.6259	89.4136	87.1194	88.0848	90.2194	89.0788	95.4695	88.75	87.7138	96.8866	89.3472	87.7748	96.1236	88.306	89.3455	87.8597	88.5598	88.5427	90.3687	90.2812	87.6042	86.5618	87.2909
Klebsiella_pneumoniae_strain_KP617_full_genome_RENAMED	86.0772	87.3476	85.9403	87.302	91.4211	85.8299	91.4258	87.5177	89.2864	88.5971	87.4068	86.793	88.6509	90.9623	92.413	87.6989	87.925	90.5214	89.5688	87.0137	86.4782	97.3205	87.5529	84.9864	86.3152	86.3636	87.3218	86.3521	85.8281	86.1943	89.3958	85.7554	88.2893	86.7923	93.6322	88.9324	87.8173	86.6132	88.1799	90.5132	89.3773	86.4875	87.487	87.0681	92.9976	89.4481	87.1742	86.1527	85.0213
Klebsiella_pneumoniae_strain_KPN1481_full_genome_RENAMED	84.5664	85.6367	89.2525	85.1798	84.9163	85.1497	84.5007	84.6846	85.0793	86.002	85.1929	85.1589	85.6209	85.0895	85.5698	85.4013	84.6965	86.3531	85.1573	85.1187	83.7632	87.4388	84.6243	81.8841	84.6772	84.7126	84.6624	83.6512	83.0858	84.8637	85.0822	83.7065	84.3775	83.3449	84.185	84.7334	85.2704	84.2587	85.4607	87.9996	86.3086	83.7632	84.7098	83.8764	85.6439	85.0664	85.2649	84.5171	83.2782
Klebsiella_pneumoniae_strain_KPN1482_full_genome_RENAMED	88.833	89.1294	82.4746	89.8384	88.0276	88.6206	88.2142	88.9723	86.2401	88.949	89.7246	89.9179	86.7271	86.9301	87.0527	90.6355	89.2384	86.7987	87.6468	89.723	88.6582	87.7929	90.2593	85.2449	89.1957	89.2721	88.9642	86.6157	88.8908	88.8549	89.7972	87.5267	87.0672	94.8852	89.0355	86.8061	89.8281	89.7303	87.9607	86.3216	88.9939	88.6939	89.1742	88.4609	86.8362	89.82	88.6556	89.3702	87.4665
Klebsiella_pneumoniae_strain_KPN528_full_genome_RENAMED	86.9573	86.6356	84.8616	87.3837	88.9908	86.7151	88.9935	88.5766	88.0273	88.9454	87.5404	88.0473	89.4195	89.1938	90.3572	88.8543	89.0271	89.5835	88.4059	88.5634	87.0171	98.6833	88.333	83.6935	87.9588	88.0075	88.4412	87.2458	86.9477	87.2281	88.3361	86.8473	87.3583	87.1777	95.4184	87.8707	89.2238	88.0043	88.3577	90.0769	89.019	87.044	87.937	88.1221	91.728	88.3584	87.4773	87.0299	85.8275
Klebsiella_pneumoniae_strain_KPNIH36_full_genome_RENAMED	97.3166	97.1012	83.9115	96.3879	89.7995	96.5111	89.8191	94.6236	88.9229	90.5312	96.87	96.8857	86.949	88.9921	88.1336	97.0959	96.0964	86.4542	89.0689	97.2304	94.9551	87.7901	96.8385	86.6586	96.582	96.6603	96.8535	87.1339	95.9693	96.8438	89.2528	96.2631	87.8267	87.5348	88.2031	88.777	94.9476	94.4005	89.1601	87.0694	90.1573	94.9551	97.822	97.2953	88.1434	89.2665	88.8549	90.8909	92.9504
Klebsiella_pneumoniae_strain_KPNIH39_full_genome_RENAMED	88.4532	89.4747	85.0677	89.12	90.479	88.3794	89.5777	89.2685	88.6413	89.8965	89.3115	89.1451	87.7346	89.3563	88.8373	89.4595	89.3282	87.9952	89.5946	89.549	87.2235	89.0275	89.0818	84.0107	89.0639	89.1148	89.13	87.4215	86.8528	88.9155	89.5837	87.3791	89.0253	89.5839	88.0916	88.6223	88.9351	87.8893	88.7748	89.2427	89.6568	87.2418	89.607	88.3194	88.5443	89.5601	89.8669	87.9895	87.9283
Klebsiella_pneumoniae_strain_KP_Goe_828304_full_genome_RENAMED	85.7779	86.8866	84.6746	86.4404	89.4435	86.3928	89.1519	87.4575	87.5259	87.4893	86.6704	86.1845	89.7609	88.4008	87.3959	87.1271	86.8312	99.4565	92.9914	86.5505	87.5147	89.3379	87.0257	86.0931	86.0723	86.1191	86.8448	85.8579	86.7065	86.4172	89.4961	85.5543	93.9059	86.4434	87.6439	93.2381	87.4931	87.4853	92.7146	90.0711	87.3217	87.5147	86.6439	86.3993	88.057	89.5748	86.9681	86.7602	85.4808
Klebsiella_pneumoniae_strain_Kp52.145_full_genome_RENAMED	88.3126	88.7593	85.8653	89.0083	91.0416	88.4273	90.7965	89.0092	92.4727	90.864	89.0498	88.9223	86.8669	89.6391	89.4933	89.344	88.5124	87.8051	89.6811	88.9251	87.0597	88.4608	88.6525	85.9445	88.2065	88.331	88.822	88.7858	88.0376	87.811	89.5453	88.0415	88.8186	86.1083	88.2082	89.4447	89.3657	87.493	89.3725	87.3238	91.1113	87.0597	89.0117	89.2705	89.9903	89.5593	88.0041	87.1741	86.6127
Klebsiella_pneumoniae_strain_KpN01_full_genome_RENAMED	90.3143	90.4584	84.9958	91.5532	91.1899	89.6063	90.7579	90.5931	89.0811	90.9997	91.4676	91.447	86.823	89.4592	89.374	91.1174	91.1729	88.5042	90.3776	92.0067	89.431	89.8898	91.3303	86.3149	90.6	90.6348	91.3227	88.0884	89.3967	89.9302	90.8394	89.8425	90.7538	89.0303	89.8625	90.0388	91.1167	90.0527	90.4255	88.1965	90.7415	89.431	91.5594	90.7763	89.3456	90.8635	90.2491	89.9157	88.1203
Klebsiella_pneumoniae_strain_KpN06_full_genome_RENAMED	90.3532	90.5655	85.0837	91.6335	91.3329	89.6426	90.8975	90.6323	89.0977	91.0414	91.5478	91.5167	86.805	89.5661	89.4701	91.1488	91.1762	88.5926	90.4075	92.0215	89.3831	89.8245	91.334	86.2672	90.6385	90.6734	91.3452	88.1391	89.4042	89.9673	90.9367	89.8606	90.7559	88.901	89.8529	90.0674	91.0824	90.0528	90.4454	88.1263	90.7534	89.3831	91.5732	90.7969	89.4604	90.9609	90.1937	89.8695	88.163
Klebsiella_pneumoniae_strain_Kp_Goe_121641_full_genome_RENAMED	87.7055	88.6536	84.3611	87.888	90.4396	87.1922	90.587	87.6927	88.5695	88.4713	88.2789	87.5528	86.4458	90.5457	90.149	88.2408	87.4859	87.7235	89.5066	87.1983	87.9511	88.3036	87.7456	86.2769	86.8339	86.8734	87.7231	87.0932	86.8447	87.5607	90.8547	87.2759	88.6209	86.1672	88.4117	89.1399	88.3453	87.1614	88.2761	86.2734	89.101	87.9604	88.2475	87.8042	90.6986	90.8979	88.3521	86.1466	85.5495
Klebsiella_pneumoniae_strain_Kp_Goe_149473_full_genome_RENAMED	85.7408	86.8389	84.63	86.4028	89.3923	86.3649	89.1017	87.4105	87.4682	87.4313	86.6326	86.1383	89.6953	88.3605	87.3757	87.0802	86.7661	99.4659	92.949	86.4865	87.4503	89.2903	86.9609	86.1111	86.027	86.0738	86.7798	85.8304	86.6435	86.3711	89.4195	85.5273	93.9282	86.4252	87.5887	93.2703	87.4555	87.4388	92.7376	90.0319	87.3016	87.4503	86.6065	86.3358	88.0365	89.4981	86.9307	86.7056	85.4247
Klebsiella_pneumoniae_strain_Kp_Goe_149832_full_genome_RENAMED	85.7236	86.8213	84.6314	86.3855	89.3739	86.3478	89.0836	87.4024	87.4506	87.4135	86.6153	86.1305	89.7142	88.3423	87.3386	87.0721	86.7765	99.4841	92.9215	86.4968	87.4604	89.3184	86.9712	86.0758	86.0193	86.066	86.7902	85.8226	86.6536	86.3632	89.3927	85.5105	93.8828	86.391	87.5899	93.2431	87.4201	87.4309	92.7108	90.0328	87.2743	87.4604	86.5893	86.346	87.9996	89.4527	86.9502	86.6888	85.4073
Klebsiella_pneumoniae_strain_Kp_Goe_152021_full_genome_RENAMED	85.7355	86.8332	84.6161	86.3973	89.3857	86.3778	89.0953	87.4139	87.4718	87.4159	86.6178	86.133	89.7161	88.3542	87.341	87.0837	86.7881	99.4389	92.9604	86.5083	87.4808	89.3113	86.9827	86.0875	86.0308	86.0775	86.8018	85.8617	86.6471	86.3748	89.4132	85.5402	93.8839	86.4554	87.5831	93.2444	87.4406	87.4513	92.7121	90.0528	87.2957	87.4808	86.601	86.3575	87.9924	89.4917	86.8794	86.7092	85.4194
Klebsiella_pneumoniae_strain_Kp_Goe_33208_full_genome_RENAMED	87.5071	88.3915	84.2542	87.6135	89.9623	87.1386	90.1848	87.7775	88.3551	88.3042	87.9928	87.4603	86.0006	90.2988	90.1201	88.3236	87.5622	87.7792	89.452	87.2006	87.9506	88.1351	87.8762	86.5157	86.9569	87.0057	87.9012	86.9002	86.8756	87.6454	90.7104	87.2043	88.721	86.2996	88.162	89.0969	88.2408	87.1084	88.4049	86.2885	88.9503	87.9598	88.0109	87.7858	90.6192	90.7534	87.9955	86.1162	85.4051
Klebsiella_pneumoniae_strain_Kp_Goe_39795_full_genome_RENAMED	88.6424	89.1128	85.3604	88.7293	90.5894	88.7148	89.6036	89.9105	88.8846	90.5693	88.6273	88.7688	87.797	90.3975	94.9416	89.6998	89.0851	87.1704	88.6758	89.5824	88.0946	91.548	88.8931	85.2095	89.0069	89.0585	89.2047	88.6983	87.1483	89.024	90.0086	87.927	88.051	86.1953	91.4578	87.6248	90.0469	88.9674	88.0653	88.254	90.8062	88.0853	88.8007	88.2793	93.6824	90.0514	90.8059	87.6406	87.8902
Klebsiella_pneumoniae_strain_Kp_Goe_62629_full_genome_RENAMED	92.8991	92.9699	84.6525	92.999	89.3378	92.8447	89.3642	94.0986	88.8436	91.6762	93.2542	93.8174	87.5431	88.4262	89.0129	94.6229	93.6412	86.782	88.9225	94.336	92.2622	88.8463	93.8798	86.5742	93.7942	93.8413	94.1225	87.8813	91.8735	93.3303	89.8526	91.6198	88.4067	88.1578	88.9833	88.3461	93.7058	93.0733	88.9247	87.4027	90.5058	92.2804	93.5705	93.3424	88.7775	89.8479	89.1648	89.8129	91.5605
Klebsiella_pneumoniae_strain_Kp_Goe_71070_full_genome_RENAMED	87.4941	88.3779	84.2246	87.5815	89.9176	87.1259	90.1505	87.7364	88.2935	88.2711	87.9511	87.4194	85.9519	90.2643	90.0664	88.2822	87.5211	87.7572	89.39	87.1603	87.9101	88.0851	87.8353	86.4847	86.9354	86.9841	87.8601	86.8784	86.8634	87.6232	90.6865	87.1734	88.7169	86.3058	88.1399	89.0359	88.2369	87.0682	88.3636	86.2392	88.9072	87.9193	87.979	87.7731	90.585	90.7294	87.9731	86.0768	85.3929
Klebsiella_pneumoniae_strain_Kp_Goe_821588_full_genome_RENAMED	94.9856	94.3655	85.4937	95.2495	91.6902	93.9334	92.3558	94.4207	89.9044	92.1422	95.5271	95.3727	89.9468	90.3673	90.0862	96.3898	96.218	88.1251	90.3423	95.5991	94.0604	88.8534	95.6407	86.1655	94.884	94.9431	95.4515	88.8815	93.6429	94.081	90.7825	93.3128	89.0772	88.3651	88.892	90.0278	96.2179	94.7586	89.8807	88.0087	92.1099	94.0604	95.8425	95.239	90.1702	90.7781	90.5916	90.0428	92.9905
Klebsiella_pneumoniae_strain_Kp_Goe_822579_full_genome_RENAMED	85.7249	86.8219	84.6063	86.3864	89.3239	86.3487	89.0345	87.3658	87.413	87.3662	86.5974	86.1131	89.7937	88.3321	87.2814	87.0541	86.7586	99.3849	92.955	86.4794	87.5327	89.3625	86.9533	86.013	86.0023	86.049	86.7541	85.8238	86.6275	86.3458	89.4469	85.512	93.8597	86.436	87.5808	93.2203	87.4566	87.5306	92.6979	90.0855	87.208	87.5327	86.5716	86.3379	88.0372	89.5254	86.8775	86.6715	85.3995
Klebsiella_pneumoniae_strain_Kp_Goe_822917_full_genome_RENAMED	94.7484	94.0807	85.0856	95.259	91.1314	93.8847	91.8015	94.3311	89.365	91.6244	95.2577	95.3153	89.5884	89.9117	89.665	96.1841	96.2405	87.841	89.9855	95.5504	93.8163	88.5176	95.6853	85.909	94.8953	94.9541	95.4691	89.1165	93.6155	94.0972	90.4276	93.2405	88.9152	88.0495	88.5778	89.6966	95.8455	94.4631	89.5643	87.7236	91.5516	93.8163	95.5545	95.2112	89.9179	90.423	90.4309	89.7218	92.7433
Klebsiella_pneumoniae_strain_Kp_Goe_827024_full_genome_RENAMED	85.831	86.9312	84.7261	86.4935	89.4901	86.436	89.2073	87.5103	87.5707	87.5249	86.7237	86.2369	89.8313	88.4467	87.4414	87.18	86.884	99.4564	93.0558	86.6025	87.5486	89.4359	87.0782	86.0905	86.1239	86.1708	86.8974	85.9011	86.7309	86.4695	89.5128	85.5787	93.9048	86.4764	87.6776	93.2647	87.5183	87.5011	92.7408	90.1421	87.3573	87.5305	86.6968	86.4419	88.1213	89.5915	87.0389	86.7938	85.5157
Klebsiella_pneumoniae_strain_Kp_Goe_827026_full_genome_RENAMED	85.7143	86.8213	84.6223	86.3855	89.3739	86.3387	89.0836	87.3933	87.4506	87.404	86.606	86.1213	89.7142	88.3423	87.3291	87.0629	86.7673	99.4569	92.9309	86.4877	87.4604	89.3094	86.9621	86.0667	86.0193	86.066	86.781	85.8043	86.6447	86.3632	89.439	85.4925	93.892	86.391	87.5809	93.2246	87.4383	87.4309	92.7017	90.0328	87.2648	87.4604	86.5801	86.337	87.9996	89.5176	86.9227	86.7068	85.4167
Klebsiella_pneumoniae_strain_Kpn223_full_genome_RENAMED	89.09	90.2253	86.2664	89.3987	92.8116	88.9005	92.088	90.0057	90.7206	90.7936	89.5381	89.0029	87.1097	91.0637	90.32	89.9456	89.3144	91.9178	94.2088	89.1366	89.5181	88.686	89.1943	86.0853	88.6512	88.6935	89.5488	87.5095	87.4965	89.2316	90.1636	87.933	93.6522	87.1823	87.7387	93.1595	89.5271	88.8064	92.3143	90.0104	90.1748	89.5181	89.5335	88.6627	90.0276	90.1781	88.9753	87.9135	88.5391
Klebsiella_pneumoniae_strain_Kpn555_full_genome_RENAMED	88.8532	89.5809	85.4065	89.2507	90.0813	89.0337	89.3551	90.9227	88.6364	91.2137	89.3208	89.7314	87.5952	90.8377	89.6911	90.4909	90.2089	87.4056	89.9694	90.5936	88.0188	89.709	89.9358	85.1549	90.0706	90.1138	90.4362	87.6035	88.5766	89.6276	89.5855	88.6796	88.789	86.2432	89.9122	89.0042	89.4903	88.7095	89.46	88.5749	90.8114	88.0096	89.7496	89.5224	89.9894	89.5617	89.3027	88.6937	88.9887
Klebsiella_pneumoniae_strain_MLST-15_full_genome_RENAMED	86.2373	86.5088	85.1286	86.8224	89.8799	86.1399	89.8303	88.3676	88.279	89.408	86.9242	87.1153	85.8824	89.0156	94.0362	87.9143	88.1646	87.3352	89.3292	87.7236	89.1064	90.9558	87.3163	86.3733	86.886	86.9434	87.3758	89.3336	88.266	86.4605	87.7358	87.5788	87.1451	88.5904	92.7818	88.669	89.6376	90.364	89.0616	86.5721	89.696	89.0698	87.3148	87.3895	93.2244	87.7394	87.7302	88.5979	85.0684
Klebsiella_pneumoniae_strain_MNCRE53_full_genome_RENAMED	95.5583	95.303	82.9428	95.6185	88.3039	94.7281	89.1088	94.336	88.0885	89.4601	95.3371	95.8449	87.5261	87.7888	86.954	95.8449	96.2712	86.1339	88.4157	97.3311	93.3121	87.2222	96.6111	85.5512	96.2687	96.3007	97.8271	87.2756	96.7768	95.3388	88.5316	96.3516	88.3078	86.697	88.0728	88.3584	94.5028	93.0587	88.4956	86.1468	89.0954	93.3667	97.0383	98.8926	87.7477	88.5263	87.9528	89.4656	92.7436
Klebsiella_pneumoniae_strain_MNCRE69_full_genome_RENAMED	95.2921	95.0518	82.7574	95.3528	88.0323	94.445	88.8534	94.0598	87.8153	89.2084	95.07	95.5922	87.2631	87.5377	86.7311	95.5818	96.0465	85.8659	88.1728	97.0761	93.0556	87.0024	96.3336	85.2697	95.9942	96.0259	97.5519	87.0452	96.5427	95.0581	88.3015	96.0493	88.0417	86.4722	87.8485	88.1184	94.2377	92.7917	88.2592	85.9325	88.8035	93.1104	96.7598	98.6437	87.548	88.2772	87.6964	89.2361	92.4661
Klebsiella_pneumoniae_strain_MNCRE78_full_genome_RENAMED	95.2854	95.0451	82.7303	95.346	88	94.4388	88.8115	94.0816	87.7937	89.1379	95.0821	95.6039	87.3156	87.5158	86.7485	95.6029	96.0766	85.9376	88.1795	97.0868	93.0776	87.0554	96.3725	85.2594	95.9873	96.0281	97.5718	87.0986	96.5356	95.07	88.383	96.0423	88.0669	86.4527	87.9096	88.1438	94.2409	92.7865	88.2657	86.023	88.7619	93.1142	96.7523	98.6081	87.6895	88.3588	87.7033	89.251	92.4419
Klebsiella_pneumoniae_strain_MS6671_full_genome_RENAMED	86.4273	87.3858	83.8707	86.8629	88.7903	86.8101	88.1023	87.5763	86.9837	87.7998	86.9353	86.8589	89.2509	88.1353	86.8558	87.2762	87.0101	94.1769	91.8375	87.3773	85.7822	89.0981	87.0204	84.5079	86.969	87.0075	87.0686	86.3608	84.9611	86.779	87.8785	85.9102	94.8954	85.7482	86.3223	92.0508	88.1099	86.1718	92.101	89.9331	87.5684	85.7912	86.9983	86.3543	86.3092	87.919	87.2084	86.3466	86.8852
Klebsiella_pneumoniae_strain_NY9_full_genome_RENAMED	95.2676	95.1708	83.2432	94.1176	88.5617	94.9522	88.2942	94.6844	87.5715	90.2361	94.2527	94.8425	87.8189	88.0311	86.8807	95.3149	94.1959	86.155	88.4389	95.3823	93.2072	88.0358	94.5284	85.051	95.2154	95.2817	94.9909	88.2942	93.6074	95.928	88.6548	93.6308	87.7452	87.5849	88.9227	87.6247	94.3832	93.3719	88.9183	86.9841	89.7642	93.2072	94.6861	94.6688	87.4953	88.6681	89.6665	90.721	93.7541
Klebsiella_pneumoniae_strain_PMK1_full_genome_RENAMED	86.9226	86.9741	84.8512	87.1108	88.3359	86.9355	87.9368	88.3044	87.9989	89.0552	86.9707	87.5252	89.3285	88.4504	91.8539	88.2797	88.159	88.6787	89.5532	88.0406	86.3509	94.3018	87.2659	83.1552	87.4448	87.4932	87.508	89.2958	86.7985	87.4601	88.4861	88.0314	86.8941	88.3853	90.9164	88.5738	89.3679	87.406	89.0911	90.0164	89.1391	86.3419	87.0062	87.6362	93.5358	88.5272	88.0863	86.5115	85.6258
Klebsiella_pneumoniae_strain_SKGH01_full_genome_RENAMED	86.2016	87.0926	83.8968	86.6788	88.4347	86.566	88.248	87.342	86.7123	87.4255	86.7775	86.7219	89.413	87.7802	86.5439	87.0442	86.8712	94.3648	91.9996	87.2012	85.6127	88.7808	86.8553	84.133	86.7269	86.7648	86.8934	86.6241	85.3011	86.5626	88.2315	85.7397	95.3419	85.957	86.6172	92.1997	88.5186	85.9893	92.2475	89.7771	87.27	85.6038	86.8321	86.6495	86.5926	88.2718	86.9514	86.0755	86.6156
Klebsiella_pneumoniae_strain_SWU01_full_genome_RENAMED	93.9485	95.3413	84.3532	93.7	89.8369	94.3335	90.3621	93.6847	88.3552	89.3931	94.0916	93.9321	87.3741	88.9889	88.4017	94.1198	93.1096	87.3954	89.5716	94.252	93.0579	86.6058	93.7906	87.2285	93.6597	93.6796	94.0447	87.6763	92.8074	94.2272	89.6175	92.9947	88.6542	87.6292	87.7704	89.3106	93.8005	92.6546	89.5382	86.8054	90.1652	93.0579	94.2074	94.1639	88.8342	89.6503	88.3036	89.7581	91.7787
Klebsiella_pneumoniae_strain_TH1_full_genome_RENAMED	87.7164	89.2491	86.1893	88.5056	91.9595	88.3215	91.1614	88.7905	89.2137	90.4108	88.6346	88.1839	86.7107	91.6785	91.2541	88.9007	88.9768	87.564	91.2645	88.242	86.6421	88.6893	88.2933	85.862	87.6733	87.7148	88.2534	90.1809	86.006	87.8261	89.025	89.309	88.7207	87.375	88.3255	90.7686	88.572	87.4727	90.6286	86.6037	91.4006	86.6326	88.7441	87.6851	90.4833	89.078	88.4833	86.0933	87.3696
Klebsiella_pneumoniae_strain_UCLAOXA232KP_Pt0_full_genome_RENAMED	88.7098	90.222	86.7681	89.9872	92.6882	88.077	93.4045	89.1524	90.6478	91.6868	90.0817	89.2563	85.7197	91.7118	91.6481	89.9659	89.7701	87.8985	90.8349	89.0157	88.7263	88.4313	89.4508	86.5597	88.293	88.3643	89.4251	86.891	87.7036	88.3977	90.3457	87.4356	89.3066	87.1574	88.7601	90.4771	89.7032	88.4298	89.3815	87.0076	91.4709	88.7263	90.0429	89.1714	91.3797	90.3803	88.4146	88.0167	87.2774
Klebsiella_pneumoniae_strain_UCLAOXA232KP_full_genome_RENAMED	88.0307	87.7775	84.0159	89.1415	87.6708	87.508	88.6194	88.5735	87.0553	89.6711	89.1081	89.2665	86.3808	87.5804	87.2807	89.0816	89.7596	85.3416	89.3101	89.8354	87.1078	88.2805	89.4315	83.2726	88.7352	88.785	89.2426	88.0397	87.5877	87.9571	87.9068	88.8279	88.7544	88.5828	89.0761	89.2514	90.5803	87.8728	90.0958	85.6676	88.9226	87.0808	89.4563	89.1234	87.6467	87.929	87.8078	88.1599	87.3772
Klebsiella_pneumoniae_strain_W14_full_genome_RENAMED	87.6884	89.2403	86.1243	88.5262	91.9604	88.3131	91.1924	88.782	89.1753	90.4118	88.6162	88.1659	86.712	91.6591	91.245	88.8728	88.9585	87.5083	91.1965	88.2716	86.6149	88.6999	88.2944	85.9016	87.6933	87.7349	88.2449	90.1914	86.0073	87.8177	89.0358	89.3195	88.6543	87.4039	88.3454	90.6918	88.5826	87.4359	90.572	86.6145	91.3616	86.6244	88.7355	87.7051	90.4145	89.0888	88.4844	86.0758	87.3905
Klebsiella_pneumoniae_strain_XH209_full_genome_RENAMED	89.04	91.3714	88.0514	90.3291	94.7737	89.0806	93.7331	89.8585	91.9439	92.5036	90.4166	89.516	86.8652	93.6864	93.2736	90.3345	89.984	88.7102	91.7236	89.021	88.3425	88.4124	89.457	87.7229	88.3489	88.4319	89.5502	88.3099	87.2529	89.3175	90.5457	88.3803	90.0479	86.8212	87.747	90.5193	89.5076	88.627	89.4356	88.8582	92.4294	88.3425	90.104	88.6537	92.1901	90.5611	90.0317	88.0171	87.8915
Klebsiella_pneumoniae_strain_YH43_full_genome_RENAMED	84.2698	86.4123	90.2363	85.5065	89.6341	85.3169	88.5835	85.1478	87.1489	88.0409	85.5408	84.7812	82.5014	88.9337	88.7898	85.5287	84.9788	85.3684	87.2556	84.3537	84.0544	84.9962	84.6514	84.852	83.7192	83.7746	84.8839	84.1673	82.9286	84.6491	86.8671	84.6067	86.4659	82.808	84.3894	86.8722	84.7961	84.1288	85.926	84.5115	88.5438	84.045	85.1666	84.0327	88.099	86.8802	85.4685	83.241	83.6755
Klebsiella_pneumoniae_strain_blaNDM-1_full_genome_RENAMED	93.2153	94.5208	85.4491	93.7794	91.6439	93.0407	91.3169	93.3536	90.2082	91.9504	94.43	94.3479	88.5557	90.6891	90.3357	94.4365	93.3671	88.179	91.2988	93.9368	92.8692	88.6736	93.7666	87.3911	93.2412	93.2891	93.4932	88.3501	91.9243	93.4935	91.0831	91.0367	89.544	88.5924	88.7699	90.2115	94.2692	93.5563	90.6686	88.3552	91.5721	92.8692	93.5231	92.5145	90.9207	91.0788	89.598	90.6026	91.6042
Klebsiella_pneumoniae_strain_kp757_full_genome_RENAMED	89.6507	91.497	86.8715	90.9756	98.2732	89.2234	98.434	90.0372	92.1299	92.9338	91.0235	90.1787	86.4875	93.0417	93.1725	90.9662	90.7789	88.8771	91.7126	89.6948	89.3146	89.6192	90.2259	88.0452	89.0871	89.1503	90.1447	87.9307	87.8874	89.4947	90.4964	88.4852	90.2236	88.1932	88.4362	90.9055	90.2365	89.4036	89.7866	87.7145	92.2733	89.3146	90.9269	89.4151	91.3185	90.5313	88.969	88.2904	88.1799
Klebsiella_pneumoniae_subsp._pneumoniae_1084_strain_1084_full_genome_RENAMED	88.2901	90.5823	87.3565	89.6279	93.2292	89.2098	92.7027	88.9662	90.7609	90.887	89.8214	88.8759	86.7397	92.651	92.4573	89.6386	89.5884	87.8884	90.5579	88.3087	87.8169	88.2706	88.6929	86.8798	87.5948	87.6466	88.7029	88.7048	87.9104	88.6737	90.1772	88.3746	89.1213	85.8974	87.9142	89.8545	89.4639	88.0568	88.7881	87.4757	91.7039	87.8072	89.3226	89.1331	92.8303	90.2021	87.8622	86.5038	86.9709
Klebsiella_pneumoniae_subsp._pneumoniae_1158_strain_1158_full_genome_RENAMED	87.9011	90.0634	87.7877	89.2428	94.1607	88.0074	93.7821	88.8878	95.2669	91.4312	89.3166	88.4936	86.7341	92.1137	91.6564	89.2861	88.9502	88.2632	91.2868	87.9484	87.5048	87.483	88.3307	86.4543	87.2642	87.3253	88.3392	88.548	87.5939	88.3317	90.5183	87.389	89.555	86.3056	87.1916	90.1747	89.485	87.6962	89.1009	88.0074	91.3549	87.5048	88.9097	88.768	92.1283	90.4937	88.4856	86.3728	86.835
Klebsiella_pneumoniae_subsp._pneumoniae_HS11286_strain_HS11286_full_genome_RENAMED	92.1348	93.3624	83.8065	92.5351	89.3187	91.9158	89.9642	93.337	87.6639	88.891	93.1089	93.0936	86.6915	88.3359	88.0757	93.2671	92.1984	87.9156	90.7316	93.0173	92.9477	86.29	92.5772	86.8326	92.2552	92.2825	92.5933	88.0428	92.9072	92.2581	88.9658	92.0652	87.847	89.6462	88.3388	89.9991	93.6013	93.7631	90.2714	86.4505	89.0136	92.9477	92.4607	92.2294	88.5651	88.9607	87.6142	90.0599	90.5551
Klebsiella_pneumoniae_subsp._pneumoniae_KP5-1__full_genome_RENAMED	86.7732	88.1157	90.8197	87.5654	89.1663	86.3666	88.3405	87.6083	88.5132	88.5311	87.6894	87.4119	84.5685	89.0877	88.3173	87.6097	87.1083	85.5433	88.2478	87.7278	86.126	86.3882	87.0152	83.9704	87.1191	87.1591	87.5541	85.0131	85.3008	86.7377	86.9317	86.1188	86.9057	83.7884	86.4327	87.7924	87.2412	86.4734	87.9771	85.4316	88.9182	86.1075	87.5401	86.6691	87.7119	86.9065	86.4029	85.638	85.8065
Klebsiella_pneumoniae_subsp._pneumoniae_KPNIH10_strain_KPNIH10_full_genome_RENAMED	97.4095	96.9315	83.7163	96.4309	89.3519	96.5711	89.3588	95.0481	88.6284	90.7397	96.7413	97.2574	87.0253	88.5351	87.7531	97.4863	96.4657	86.1235	88.708	97.6051	94.7057	88.2364	96.8871	86.3142	97.1309	97.173	97.2813	87.4033	96.3186	97.1865	88.9045	96.6697	87.5742	87.597	88.6604	88.4227	94.9811	94.4008	89.103	86.8245	90.3019	94.7057	97.6787	97.658	87.8518	88.9086	89.0579	90.9412	93.0835
Klebsiella_pneumoniae_subsp._pneumoniae_KPNIH1_strain_KPNIH1_full_genome_RENAMED	97.428	96.9502	83.7148	96.4586	89.3312	96.5892	89.3578	95.0384	88.6273	90.7388	96.7503	97.2848	87.0059	88.534	87.7327	97.4954	96.4561	86.0766	88.688	97.5775	94.7234	88.2261	96.8776	86.2946	97.1216	97.1636	97.2533	87.3929	96.3542	97.2046	88.9034	96.6876	87.5267	87.6138	88.6504	88.3843	94.9899	94.4094	89.0651	86.7957	90.3009	94.7416	97.7157	97.6759	87.8315	88.9076	89.0477	90.9223	93.0924
Klebsiella_pneumoniae_subsp._pneumoniae_KPNIH24_strain_KPNIH24_full_genome_RENAMED	95.6701	94.9491	83.8583	97.7198	89.6188	95.2513	89.9515	95.5103	88.8455	90.7756	97.7147	98.3493	87.208	89.1663	88.2894	98.5095	98.3417	86.9995	89.229	98.1825	93.869	88.6368	99.5745	86.1728	97.3742	97.4167	98.3841	87.4977	95.582	95.7064	89.3635	95.3308	89.2066	88.2537	88.6949	89.1423	94.9505	94.3588	89.2232	87.9757	90.2493	93.8507	97.846	97.5387	88.3654	89.3679	88.6317	89.8754	92.8633
Klebsiella_pneumoniae_subsp._pneumoniae_KPNIH27_strain_KPNIH27_full_genome_RENAMED	85.605	85.3472	81.7974	85.6989	86.0656	85.1829	85.4795	86.3089	85.1963	87.7103	85.8752	86.5617	86.6649	86.5715	85.6467	86.8882	86.6905	87.0781	85.7741	86.7988	86.7504	86.9481	86.2503	83.8109	86.5255	86.5802	86.3657	86.8204	86.894	85.9711	87.1772	84.3227	86.5434	85.5963	88.3205	85.0049	86.8458	87.8113	85.7663	85.8759	86.3963	86.7504	85.7756	85.4081	85.2131	87.2164	87.7652	89.1566	84.8325
Klebsiella_pneumoniae_subsp._pneumoniae_KPR0928_strain_KPR0928_full_genome_RENAMED	95.9381	96.7372	85.0683	98.3188	91.8546	94.7504	91.8225	93.991	90.2671	91.4549	98.896	98.3963	87.9283	90.772	89.7275	97.9191	96.0008	87.3869	90.3349	96.4674	93.9836	87.9384	97.5155	87.3203	95.8259	95.8678	96.0902	88.0937	94.2415	95.2295	90.5365	94.0961	88.7643	88.8612	88.0894	89.9121	95.1742	94.6012	90.0038	88.4222	91.5691	93.9836	97.1489	95.2921	89.5472	90.5513	89.5569	90.642	92.7662
Klebsiella_pneumoniae_subsp._pneumoniae_Kp13_strain_Kp13_full_genome_RENAMED	87.5271	89.097	85.3044	88.5757	90.4107	88.7029	90.1579	87.8245	88.526	88.756	88.6632	88.0484	88.7005	89.1643	88.5461	88.3035	88.4896	92.1505	89.4948	87.719	88.5938	89.0293	88.1828	87.3467	86.7766	86.8158	87.9571	87.1261	89.0519	88.3417	89.023	88.6105	89.261	86.6463	87.8506	89.0083	87.8774	88.1795	88.3474	89.9676	88.8309	88.6305	88.7786	88.3538	89.3451	89.0273	87.5209	88.0676	85.3461
Klebsiella_pneumoniae_subsp._pneumoniae_MGH_78578_strain_ATCC_700721_full_genome_RENAMED	90.6455	91.0929	85.5753	91.3097	91.0823	90.8197	90.218	91.9849	89.5473	92.0797	91.4993	91.6471	88.534	91.0437	89.7018	91.977	91.4105	88.8384	91.6659	91.8726	89.1296	90.3978	91.3796	86.1569	91.1993	91.2626	91.3252	89.4441	89.3733	91.1045	90.7735	89.8669	90	88.4891	90.3837	90.5775	91.0061	90.1244	91.4926	89.0723	91.4726	89.1481	91.2986	90.5368	89.8657	90.7596	90.2005	89.7745	90.0337
Klebsiella_pneumoniae_subsp._pneumoniae_NTUH-K2044_strain_NTUH-K2044_full_genome_RENAMED	87.8891	89.5975	87.0557	88.8759	92.3921	87.965	91.9273	88.9651	92.6256	90.6768	89.1137	88.4138	89.5265	91.6794	91.9085	89.463	89.3555	88.1693	90.088	87.9646	87.69	89.4717	88.4076	85.6032	87.4243	87.4941	88.4549	87.7665	87.2323	88.5139	90.1678	87.4146	88.5278	86.2188	88.2114	88.9821	89.5323	87.8499	88.0108	89.0271	90.8399	87.6805	88.8125	88.3538	92.46	90.1825	88.3484	86.4722	86.6739
Klebsiella_pneumoniae_subsp._pneumoniae_PittNDM01_strain_PittNDM01_full_genome_RENAMED	86.8941	87.3098	85.688	87.8221	90.3459	86.5816	90.2791	88.3206	88.7002	88.9994	88.0026	88.1612	89.8954	90.4524	91.7739	88.6515	88.9784	90.3788	89.3448	88.1533	87.1686	98.041	88.3606	84.4529	87.5367	87.5769	88.0605	87.8326	86.4333	86.8846	88.4492	86.4522	88.0645	87.2758	94.7031	88.7651	89.3292	88.1436	89.1217	90.5181	89.7627	87.1962	87.9831	87.594	92.4632	88.4815	87.4651	87.3456	85.6487
Klebsiella_pneumoniae_subsp._pneumoniae_strain_234-12_full_genome_RENAMED	86.7689	87.746	86.0485	87.638	90.4538	86.2775	89.8337	87.784	89.3327	88.4799	87.9245	87.2202	88.373	90.7877	91.0663	88.1542	88.2475	90.0149	89.1128	87.0731	87.0025	92.3629	87.6395	84.7229	86.5145	86.5723	87.3999	86.1603	85.3317	86.7615	87.8225	85.9194	87.9214	85.3069	88.2537	88.6647	87.6032	86.9897	87.8333	90.3494	89.4141	86.9932	87.5839	86.48	90.6546	87.8644	87.4871	86.1121	85.4347
Klebsiella_pneumoniae_subsp._pneumoniae_strain_ATCC_43816_KPPR1_full_genome_RENAMED	87.8647	90.0899	87.5708	89.2949	94.5389	87.9709	94.0655	89.0102	91.6884	91.9718	89.3781	88.5311	86.4684	93.1604	93.7481	89.2494	89.0822	88.3596	91.1741	87.9896	87.6547	89.3383	88.4664	87.1181	87.3579	87.4187	88.5436	88.1292	86.9097	88.2638	90.1764	87.3863	89.8192	85.8135	89.3347	90.0522	89.0301	87.6527	89.0076	87.6618	92.0392	87.6547	88.9737	88.1341	93.109	90.211	88.6979	86.6921	87.1158
Klebsiella_pneumoniae_subsp._pneumoniae_strain_HKUOPLC_full_genome_RENAMED	86.023	88.36	88.2971	87.389	91.8686	86.041	90.5593	87.1167	88.6289	89.7033	87.4595	86.6507	84.278	91.2934	90.2913	87.4575	87.4862	86.1259	89.1037	86.3336	85.5838	86.1454	86.7985	84.8316	85.8065	85.8668	86.7804	85.3809	84.4191	86.475	87.9378	85.3711	87.3712	83.5253	85.1707	87.9931	86.3528	85.6749	86.9133	85.9715	89.3924	85.574	87.3134	85.8973	89.4045	87.9519	86.0595	84.7385	85.3856
Klebsiella_pneumoniae_subsp._pneumoniae_strain_KPNIH29_full_genome_RENAMED	88.556	89.8214	85.8483	89.2888	91.949	88.4312	91.5771	88.8868	90.2866	91.5386	89.3605	88.7801	86.7309	90.8599	90.8332	89.8844	89.9599	87.8862	89.8371	88.5962	88.2949	88.4746	89.0859	86.08	88.3667	88.418	89.0878	88.1589	86.9838	89.1234	89.457	87.4789	89.238	87.3887	87.147	88.922	89.2481	88.4073	87.9924	88.8731	91.3563	88.2949	89.2714	88.238	90.1026	89.4519	89.0945	88.0209	87.4232
Klebsiella_pneumoniae_subsp._pneumoniae_strain_KPNIH30_full_genome_RENAMED	95.6488	96.3136	84.6947	97.8457	91.4089	94.4898	91.3839	93.7708	89.8143	91.0326	98.4384	98.0236	87.6834	90.3962	89.3592	97.5945	95.7804	87.134	90.117	96.22	93.7389	87.6353	97.2899	87.0653	95.6672	95.7087	95.8512	88.5268	93.9439	95.0525	90.3204	93.7389	88.5676	88.6718	87.8726	89.6893	94.9024	94.2873	89.8217	88.182	91.1254	93.7389	96.6937	94.9958	89.2516	90.3446	89.3579	90.423	92.537
Klebsiella_pneumoniae_subsp._pneumoniae_strain_KPNIH31_full_genome_RENAMED	90.5141	90.851	86.3486	90.969	91.8806	90.2446	91.1361	90.9606	90.5733	91.608	90.7634	90.628	87.5741	90.4416	89.9469	91.2098	90.8627	91.8321	93.7046	91.0391	89.5194	89.2596	90.568	87.9141	90.4901	90.5255	90.8158	88.9568	88.8414	90.1744	90.2666	89.9877	93.0872	87.6663	89.21	94.2339	90.9889	90.1372	94.4572	88.6744	91.4942	89.5194	91.0369	89.8241	90.0527	90.2619	89.613	89.7804	88.9849
Klebsiella_pneumoniae_subsp._pneumoniae_strain_KPNIH32_full_genome_RENAMED	97.1317	96.0581	83.8282	96.6505	89.1644	96.0621	89.7414	94.6355	89.0454	90.3892	96.4565	97.0296	87.3405	88.2467	87.5852	96.8686	96.5173	86.5437	88.8973	97.7697	94.2463	87.7744	96.8266	85.9763	96.6453	96.6866	97.486	88.3173	97.6033	96.4381	89.1743	96.8101	88.8448	87.7355	88.8418	88.648	95.6438	94.0599	88.9277	86.7325	89.9523	94.3008	97.3555	98.9061	88.6188	89.16	88.7818	90.5088	92.623
Klebsiella_pneumoniae_subsp._pneumoniae_strain_KPNIH33_full_genome_RENAMED	97.0521	96.6878	84.1016	95.4356	90.3341	94.788	90.9723	93.5184	89.5689	89.2549	95.5961	94.9186	87.37	89.7421	88.5108	95.3563	94.9422	87.53	90.2706	95.8785	94.1464	86.6253	95.539	86.4862	95.7134	95.7267	95.961	87.5805	95.2429	95.4626	89.73	94.3026	89.4747	87.3554	87.3004	90.0653	94.8488	93.2254	89.4525	87.4861	89.2927	94.1649	96.3301	96.965	88.9547	89.7725	88.426	89.464	92.2022
Klebsiella_pneumoniae_subsp._pneumoniae_strain_NUHL24835_full_genome_RENAMED	88.1436	89.949	86.6409	90.118	92.2444	89.1972	91.966	89.5815	89.542	90.8938	90.1337	89.9026	86.8295	91.9316	93.7856	89.2226	89.4712	87.8868	90.3175	89.9045	87.2138	91.7605	89.4541	86.3008	88.5197	88.562	89.6011	89.199	87.8805	88.6828	90.6259	88.6819	90.5306	87.2027	92.6966	89.3821	89.4456	87.853	89.6338	87.4834	91.622	87.2044	89.6724	89.3571	93.4755	90.6504	89.1771	87.4977	87.2453
Klebsiella_pneumoniae_subsp._pneumoniae_strain_RJA166_full_genome_RENAMED	85.685	86.5049	85.1882	86.5275	88.7086	86.0006	88.7156	86.3855	90.0426	87.5357	86.7495	86.1958	89.1265	88.2199	88.6923	87.2445	87.3636	88.2631	88.9004	86.0711	85.7688	89.5366	86.4989	84.0558	85.5306	85.577	86.4349	87.0156	85.287	85.751	87.0526	87.559	86.1753	86.0194	86.0627	88.8744	87.345	85.8717	88.0849	88.7455	88.4854	85.7597	86.7407	86.4385	89.1657	87.0652	85.4385	84.5605	83.8664
Klebsiella_pneumoniae_subsp._pneumoniae_strain_RJF293_full_genome_RENAMED	87.0236	88.9604	87.1539	88.1004	93.2752	87.1704	92.9271	88.3422	92.8543	90.8646	88.2681	87.6374	89.3145	91.6074	92.1905	88.6165	88.6154	88.3546	89.7981	87.4249	86.8188	90.0697	87.7777	86.2391	86.8498	86.919	88.0058	87.9435	86.43	87.6452	89.4814	86.611	88.7264	85.8857	88.3954	88.7923	88.6923	87.015	87.8321	89.0996	90.5974	86.8379	88.1583	87.7333	92.33	89.4958	88.3627	86.2382	86.4787
Klebsiella_pneumoniae_subsp._pneumoniae_strain_RJF999_full_genome_RENAMED	87.4605	89.1302	86.5417	87.9315	91.2087	88.3618	90.7814	88.0091	91.5832	89.7827	88.1817	87.5461	88.6431	90.8503	90.7151	88.543	88.4849	87.8581	89.059	87.1797	87.3975	88.6955	87.6178	86.1006	86.6363	86.7039	87.6041	88.1383	87.5034	88.0433	89.0165	87.9188	88.1002	85.494	87.5035	88.5425	88.8062	86.909	87.6238	88.1254	90.264	87.4068	88.6735	88.7651	91.4706	89.0112	87.3986	86.3245	85.8084
Klebsiella_pneumoniae_subsp._pneumoniae_strain_TGH10_full_genome_RENAMED	88.8921	90.4164	86.0171	89.098	91.3855	88.8184	91.2091	89.3975	90.5125	90.6749	89.2875	88.739	86.2	92.2968	91.7859	89.6158	89.1309	88.4143	91.2128	89.0202	88.9417	88.9164	89.2411	87.5504	88.3494	88.3825	89.4463	87.428	87.5854	89.135	90.1366	88.247	89.9768	86.2905	88.6718	90.511	88.8291	88.2095	89.5471	88.4222	90.9783	88.9322	90.0988	89.1559	91.3883	90.1415	88.5577	87.7726	87.8273
Klebsiella_pneumoniae_subsp._pneumoniae_strain_TGH13_full_genome_RENAMED	90.0246	91.1065	86.9856	90.9671	94.5357	89.033	93.83	90.7058	91.6143	91.8158	91.0836	90.1852	86.8898	92.7834	91.9407	90.9676	90.5574	93.7087	96.3273	90.3569	89.4893	88.8804	90.6673	87.4371	89.758	89.8216	90.8217	87.4879	88.2757	89.245	91.3261	89.1425	95.1101	87.417	88.1878	95.7384	90.1847	89.396	94.5784	88.8835	91.7515	89.4893	91.231	89.9981	90.7937	91.3612	89.2159	88.3281	88.7175
Klebsiella_pneumoniae_subsp._pneumoniae_strain_TGH8_full_genome_RENAMED	88.7618	90.3527	85.6063	88.8792	90.9054	88.4516	90.8681	89.0445	89.9951	90.2221	89.164	88.3721	86.1378	91.6238	91.0811	89.1933	88.5769	87.8839	90.7904	88.5701	88.6162	88.1634	88.7097	87.154	87.9255	87.9955	88.9975	86.9752	87.3943	88.7005	89.4941	87.9171	89.3214	85.841	87.9842	90.1182	88.7394	87.888	89.1086	87.746	90.5321	88.6068	89.9711	88.8586	90.6914	89.4987	88.3932	87.1095	87.7122
[truncated: 85 more columns]
