# Supplementary material for: RIBAP: a comprehensive bacterial core genome annotation pipeline for pangenome calculation beyond the species level
Source: Genome Biol. 2024 Jul 1;25:170. doi: 10.1186/s13059-024-03312-9 (PMC11218241; doi:10.1186/s13059-024-03312-9)
Supplement: Supplementary file 4 — Additional file 4: Table S3. This file (.xlsx) provides the detected number of core genes (genes present in 100%/99%/95%/90% input genomes) for the selected bacterial datasets as predicted by different tools used in this study. [file 13059_2024_3312_MOESM4_ESM.xlsx]

## Sheet: Core gene overview (100%)
		RIBAP			ROARY					PANAROO						PPANGGOLIN
dataset	nr-genomes	RIBAP	Roary-60	Roary-70	Roary-80	Roary-90	Roary-95	Panaroo-60	Panaroo-70	Panaroo-80	Panaroo-90	Panaroo-95	Panaroo-98	PPanGGOLiN-60	PPanGGOLiN-70	PPanGGOLiN-80	PPanGGOLiN-90	PPanGGOLiN-95	Average-genes-annotated	Average-POCP-value
Brucella spp.	71	2522	1648	1655	1649	1636	1602	2375	2376	2372	2363	2356	2331	2171	2160	2122	2064	1948	3151.66	97.09
Brucella melitensis	24	3054	2969	2968	2969	2965	2951	3068	3069	3070	3069	3069	3066	2950	2958	2956	2949	2929	3153.17	99.44
Chlamydia spp.	102	772	446	273	116	34	8	374	280	245	121	104	0	484	299	124	30	6	922.46	91.61
Chlamydia trachomatis	70	866	851	852	849	847	826	867	867	867	866	866	865	856	853	853	844	826	989.31	98.86
Enterococcus spp.	44	1506	668	494	304	87	21	670	565	508	217	118	55	837	603	351	97	16	2986.95	68.75
Enterococcus faecium	21	1991	1646	1644	1638	1599	1409	1908	1912	1905	1902	1899	1886	1851	1854	1851	1798	1562	3001.67	88.78
Klebsiella spp.	167	3205	1957	1805	1381	621	178	2269	2139	2080	1873	1358	862	2329	2112	1583	654	194	5347.36	86.32
Klebsiella pneumoniae	134	3748	2908	2913	2900	2817	2528	3421	3432	3429	3416	3406	3387	3302	3315	3281	3175	2846	5298.09	89.43
Marked in read columns for the tools that were run with default sequence identity cutoff.
Tab. 3a Core genome sizes of the selected bacterial datasets as predicted by different tools used in this study.
Core gene sizes were selected from the gene absence/presence tables of respective tools and sequence similarity cutoffs. Only genes that were found in all (100%) of the input genomes were counted as core. See next tabs in this sheet for lower core gene cutoffs.
The average number of genes per dataset was calculated based on the Prokka gene annotations of the genomes belonging to the dataset.
The average POCP values were calculated from Additional file 3, Table S2.

## Sheet: Core gene overview (99%)
		RIBAP			ROARY					PANAROO						PPANGGOLIN
dataset	nr-genomes	RIBAP	Roary-60	Roary-70	Roary-80	Roary-90	Roary-95	Panaroo-60	Panaroo-70	Panaroo-80	Panaroo-90	Panaroo-95	Panaroo-98	PPanGGOLiN-60	PPanGGOLiN-70	PPanGGOLiN-80	PPanGGOLiN-90	PPanGGOLiN-95	Average-genes-annotated	Average-POCP-value
brucella-spp	71	2649	2003	2001	2015	2010	1989	2572	2571	2568	2565	2555	2544	2450	2445	2426	2400	2326	3151.66	97.09
brucella-melitensis	24	3054	2969	2968	2969	2965	2951	3068	3069	3070	3069	3069	3066	2950	2958	2956	2949	2929	3153.17	99.44
chlamydia-spp	102	795	472	293	123	35	9	389	287	252	126	104	0	504	311	134	32	7	922.46	91.61
chlamydia-trachomatis	70	876	857	858	855	850	830	871	871	871	867	867	865	867	865	865	851	830	989.31	98.86
enterococcus-spp	44	1506	668	494	304	87	21	670	565	508	217	118	55	837	603	351	97	16	2986.95	68.75
enterococcus-faecium	21	1991	1646	1644	1638	1599	1409	1908	1912	1905	1902	1899	1886	1851	1854	1851	1798	1562	3001.67	88.78
klebsiella-spp	167	3700	2644	2624	2462	1851	975	3095	3062	3068	3034	2994	2831	3104	3064	2875	2124	1110	5347.36	86.32
klebsiella-pneumoniae	134	4008	3304	3307	3295	3224	2974	3744	3751	3748	3736	3729	3715	3662	3690	3679	3601	3327	5298.09	89.43
Marked in read columns for the tools that were run with default sequence identity cutoff.
Tab. 3b Core genome sizes of the selected bacterial datasets as predicted by different tools used in this study.
Core gene sizes were selected from the gene absence/presence tables of respective tools and sequence similarity cutoffs. Only genes that were found in 99% of the input genomes were counted as core. See other tabs in this sheet for different core gene cutoffs.
The average number of genes per dataset was calculated based on the Prokka gene annotations of the genomes belonging to the dataset.
The average POCP values were calculated from Additional file 3, Table S2.

## Sheet: Core gene overview (95%)
		RIBAP			ROARY					PANAROO						PPANGGOLIN
dataset	nr-genomes	RIBAP	Roary-60	Roary-70	Roary-80	Roary-90	Roary-95	Panaroo-60	Panaroo-70	Panaroo-80	Panaroo-90	Panaroo-95	Panaroo-98	PPanGGOLiN-60	PPanGGOLiN-70	PPanGGOLiN-80	PPanGGOLiN-90	PPanGGOLiN-95	Average-genes-annotated	Average-POCP-value
brucella-spp	71	2908	2413	2409	2416	2420	2422	2880	2883	2879	2876	2875	2863	2765	2765	2756	2745	2705	3151.66	97.09
brucella-melitensis	24	3081	3047	3048	3047	3045	3038	3075	3076	3077	3077	3077	3075	3014	3022	3023	3019	3011	3153.17	99.44
chlamydia-spp	102	823	520	331	148	41	11	421	307	267	153	114	36	533	332	147	42	10	922.46	91.61
chlamydia-trachomatis	70	878	864	864	862	861	841	879	879	879	878	878	876	870	868	867	857	841	989.31	98.86
enterococcus-spp	44	1677	824	615	368	116	32	809	665	611	302	151	68	1001	728	420	125	31	2986.95	68.75
enterococcus-faecium	21	2188	1865	1863	1859	1856	1835	2067	2063	2060	2055	2054	2039	2033	2038	2040	2026	1988	3001.67	88.78
klebsiella-spp	167	4052	3149	3109	2917	2151	1175	3543	3495	3494	3447	3386	3273	3521	3480	3251	2371	1263	5347.36	86.32
klebsiella-pneumoniae	134	4349	3976	3965	3963	3952	3912	4218	4222	4220	4212	4205	4209	4109	4157	4177	4166	4122	5298.09	89.43
Marked in read columns for the tools that were run with default sequence identity cutoff.
Tab. 3c Core genome sizes of the selected bacterial datasets as predicted by different tools used in this study.
Core gene sizes were selected from the gene absence/presence tables of respective tools and sequence similarity cutoffs. Only genes that were found in 95% of the input genomes were counted as core. See other tabs in this sheet for different core gene cutoffs.
The average number of genes per dataset was calculated based on the Prokka gene annotations of the genomes belonging to the dataset.
The average POCP values were calculated from Additional file 3, Table S2.

## Sheet: Core gene overview (90%)
		RIBAP			ROARY					PANAROO						PPANGGOLIN
dataset	nr-genomes	RIBAP	Roary-60	Roary-70	Roary-80	Roary-90	Roary-95	Panaroo-60	Panaroo-70	Panaroo-80	Panaroo-90	Panaroo-95	Panaroo-98	PPanGGOLiN-60	PPanGGOLiN-70	PPanGGOLiN-80	PPanGGOLiN-90	PPanGGOLiN-95	Average-genes-annotated	Average-POCP-value
brucella-spp	71	2951	2547	2544	2552	2555	2564	2955	2959	2959	2959	2957	2948	2854	2857	2849	2838	2817	3151.66	97.09
brucella-melitensis	24	3102	3075	3076	3075	3074	3066	3103	3104	3105	3105	3105	3105	3037	3046	3049	3047	3041	3153.17	99.44
chlamydia-spp	102	828	534	341	155	41	13	432	310	269	158	114	45	538	334	151	43	11	922.46	91.61
chlamydia-trachomatis	70	880	870	871	868	865	846	883	883	883	882	882	879	872	870	870	860	844	989.31	98.86
enterococcus-spp	44	1743	901	674	394	122	36	891	698	639	331	188	88	1054	762	445	128	36	2986.95	68.75
enterococcus-faecium	21	2261	1956	1953	1950	1947	1934	2127	2123	2116	2114	2106	2092	2101	2103	2104	2094	2060	3001.67	88.78
klebsiella-spp	167	4282	3575	3524	3293	2566	1599	3864	3815	3795	3751	3699	3643	3828	3789	3554	2726	1696	5347.36	86.32
klebsiella-pneumoniae	134	4440	4134	4124	4123	4112	4099	4310	4312	4310	4302	4298	4298	4198	4247	4273	4267	4245	5298.09	89.43
Marked in read columns for the tools that were run with default sequence identity cutoff.
Tab. 3d Core genome sizes of the selected bacterial datasets as predicted by different tools used in this study.
Core gene sizes were selected from the gene absence/presence tables of respective tools and sequence similarity cutoffs. Only genes that were found in 90% of the input genomes were counted as core. See other tabs in this sheet for different core gene cutoffs.
The average number of genes per dataset was calculated based on the Prokka gene annotations of the genomes belonging to the dataset.
The average POCP values were calculated from Additional file 3, Table S2.
